# Supplementary material for: A tissue engineering approach to regenerate the cranial suture skeletal stem cell niche with a multicompartment biomaterial scaffold
Source: Bone Res. 2026 May 28;14:58. doi: 10.1038/s41413-026-00539-z (PMC13219457; doi:10.1038/s41413-026-00539-z)
Supplement: Supplementary file 2 — 41413_2026_539_MOESM2_ESM [file 41413_2026_539_MOESM2_ESM.xlsx]

## Sheet: Table S1
	4 weeks			8 weeks
Red	Monophasic, Large vs. Triphasic, Center, Large	**	0.0085	Monophasic, Large vs. Triphasic, Center, Large	*	0.0189
	Monophasic, Large vs. Triphasic, Center, Small	ns	0.3817	Monophasic, Large vs. Triphasic, Center, Small	ns	0.9116
	Monophasic, Large vs. Triphasic, Uniform, Large	ns	0.4273	Monophasic, Large vs. Triphasic, Uniform, Large	ns	0.0721
	Monophasic, Large vs. Triphasic, Uniform, Small	*	0.0456	Monophasic, Large vs. Triphasic, Uniform, Small	**	0.0076
	Triphasic, Center, Large vs. Triphasic, Center, Small	*	0.0482	Triphasic, Center, Large vs. Triphasic, Center, Small	**	0.008
	Triphasic, Center, Large vs. Triphasic, Uniform, Large	ns	0.0592	Triphasic, Center, Large vs. Triphasic, Uniform, Large	****	<0.0001
	Triphasic, Center, Large vs. Triphasic, Uniform, Small	ns	0.8667	Triphasic, Center, Large vs. Triphasic, Uniform, Small	****	<0.0001
	Triphasic, Center, Small vs. Triphasic, Uniform, Large	ns	0.9692	Triphasic, Center, Small vs. Triphasic, Uniform, Large	*	0.0319
	Triphasic, Center, Small vs. Triphasic, Uniform, Small	ns	0.1661	Triphasic, Center, Small vs. Triphasic, Uniform, Small	**	0.0013
	Triphasic, Uniform, Large vs. Triphasic, Uniform, Small	ns	0.1742	Triphasic, Uniform, Large vs. Triphasic, Uniform, Small	ns	0.4941
Orange	Monophasic, Large vs. Triphasic, Center, Large	ns	0.1598	Monophasic, Large vs. Triphasic, Center, Large	ns	0.9359
	Monophasic, Large vs. Triphasic, Center, Small	****	<0.0001	Monophasic, Large vs. Triphasic, Center, Small	**	0.0033
	Monophasic, Large vs. Triphasic, Uniform, Large	***	0.0001	Monophasic, Large vs. Triphasic, Uniform, Large	****	<0.0001
	Monophasic, Large vs. Triphasic, Uniform, Small	****	<0.0001	Monophasic, Large vs. Triphasic, Uniform, Small	**	0.0031
	Triphasic, Center, Large vs. Triphasic, Center, Small	****	<0.0001	Triphasic, Center, Large vs. Triphasic, Center, Small	**	0.0024
	Triphasic, Center, Large vs. Triphasic, Uniform, Large	**	0.0056	Triphasic, Center, Large vs. Triphasic, Uniform, Large	****	<0.0001
	Triphasic, Center, Large vs. Triphasic, Uniform, Small	****	<0.0001	Triphasic, Center, Large vs. Triphasic, Uniform, Small	**	0.0026
	Triphasic, Center, Small vs. Triphasic, Uniform, Large	****	<0.0001	Triphasic, Center, Small vs. Triphasic, Uniform, Large	***	0.0009
	Triphasic, Center, Small vs. Triphasic, Uniform, Small	**	0.0079	Triphasic, Center, Small vs. Triphasic, Uniform, Small	ns	0.6559
	Triphasic, Uniform, Large vs. Triphasic, Uniform, Small	ns	0.1103	Triphasic, Uniform, Large vs. Triphasic, Uniform, Small	**	0.0086
Yellow	Monophasic, Large vs. Triphasic, Center, Large	*	0.0108	Monophasic, Large vs. Triphasic, Center, Large	ns	0.1327
	Monophasic, Large vs. Triphasic, Center, Small	****	<0.0001	Monophasic, Large vs. Triphasic, Center, Small	ns	0.1954
	Monophasic, Large vs. Triphasic, Uniform, Large	ns	0.0652	Monophasic, Large vs. Triphasic, Uniform, Large	****	<0.0001
	Monophasic, Large vs. Triphasic, Uniform, Small	ns	0.3571	Monophasic, Large vs. Triphasic, Uniform, Small	**	0.0014
	Triphasic, Center, Large vs. Triphasic, Center, Small	ns	0.0688	Triphasic, Center, Large vs. Triphasic, Center, Small	**	0.0017
	Triphasic, Center, Large vs. Triphasic, Uniform, Large	ns	0.5215	Triphasic, Center, Large vs. Triphasic, Uniform, Large	****	<0.0001
	Triphasic, Center, Large vs. Triphasic, Uniform, Small	ns	0.2082	Triphasic, Center, Large vs. Triphasic, Uniform, Small	****	<0.0001
	Triphasic, Center, Small vs. Triphasic, Uniform, Large	*	0.0194	Triphasic, Center, Small vs. Triphasic, Uniform, Large	***	0.0005
	Triphasic, Center, Small vs. Triphasic, Uniform, Small	**	0.0075	Triphasic, Center, Small vs. Triphasic, Uniform, Small	*	0.0155
	Triphasic, Uniform, Large vs. Triphasic, Uniform, Small	ns	0.4886	Triphasic, Uniform, Large vs. Triphasic, Uniform, Small	ns	0.2435
Green	Monophasic, Large vs. Triphasic, Center, Large	ns	0.1368	Monophasic, Large vs. Triphasic, Center, Large	ns	0.4414
	Monophasic, Large vs. Triphasic, Center, Small	****	<0.0001	Monophasic, Large vs. Triphasic, Center, Small	ns	0.1213
	Monophasic, Large vs. Triphasic, Uniform, Large	**	0.0054	Monophasic, Large vs. Triphasic, Uniform, Large	**	0.0026
	Monophasic, Large vs. Triphasic, Uniform, Small	****	<0.0001	Monophasic, Large vs. Triphasic, Uniform, Small	*	0.0151
	Triphasic, Center, Large vs. Triphasic, Center, Small	****	<0.0001	Triphasic, Center, Large vs. Triphasic, Center, Small	*	0.0107
	Triphasic, Center, Large vs. Triphasic, Uniform, Large	ns	0.1251	Triphasic, Center, Large vs. Triphasic, Uniform, Large	***	0.0001
	Triphasic, Center, Large vs. Triphasic, Uniform, Small	****	<0.0001	Triphasic, Center, Large vs. Triphasic, Uniform, Small	***	0.0009
	Triphasic, Center, Small vs. Triphasic, Uniform, Large	**	0.0044	Triphasic, Center, Small vs. Triphasic, Uniform, Large	*	0.0439
	Triphasic, Center, Small vs. Triphasic, Uniform, Small	ns	0.1609	Triphasic, Center, Small vs. Triphasic, Uniform, Small	ns	0.2063
	Triphasic, Uniform, Large vs. Triphasic, Uniform, Small	***	0.0003	Triphasic, Uniform, Large vs. Triphasic, Uniform, Small	ns	0.4301

## Sheet: Reg PCA
	Age	BW (g)	B (mm)	A (mm)	P (mm)	A/P	L1 (mm)	L2 (mm)	L3 (mm)	L4 (mm)	L5 (mm)	L6 (mm)	L1/L6	L1/L2	L2+L3	L3+L4	A1 (¬∞)	A2 (¬∞)	A3 (¬∞)	A4 (¬∞)	A5 (¬∞)	A6 (¬∞)	W7 (mm)	W8 (mm)	W9 (mm)	W10 (mm)	W11 (mm)	W12 (mm)	W7/L1	W11/P	W7/W11	H13 (mm)	H14 (mm)	H15 (5-14,mm)	H15' (4-14)	M16 (mm)	M17 (mm)	M18 (mm)	J19 (mm)	J20 (mm)	J21 (mm)	J22 (mm)	B1 (mm)	B2 (mm)	B3 (mm)	B (mm)	B1/B2	B2/B3	B1/B3
Age	1	0.649117	0.347922	0.318616	0.239027	0.272917	0.338499	0.0448366	-0.05979	0.12192	0.311153	0.276233	0.221357	0.297887	-0.010208	0.0529652	-0.0633581	-0.0352067	0.199994	0.0350597	-0.263608	0.0324917	0.103008	0.326523	0.117475	-0.0230835	0.0286449	0.624543	-0.289716	-0.0920468	0.041241	0.437711	0.0339702	0.0642965	0.0570344	0.404973	0.113007	0.191113	0.405218	0.493052	0.317508	0.314675	-0.156997	0.152799	0.3427	0.154321	-0.300138	-0.0636485	-0.374493
BW (g)	0.649117	1	0.662003	0.616264	0.442504	0.51855	0.587017	0.0689845	-0.161093	-0.0111086	0.110547	0.278304	0.478878	0.480555	-0.0602906	-0.0964167	-0.39577	-0.315751	0.482065	0.310557	-0.419767	-0.282266	0.298224	0.0982596	-0.173776	-0.323652	-0.245036	0.649286	-0.463828	-0.440224	0.410272	0.639763	-0.18194	0.0612323	-0.0859296	0.530739	0.437658	0.352338	0.517819	0.68369	0.625297	0.416581	0.267401	0.522191	0.497085	0.569232	-0.321909	0.219341	-0.0909441
B (mm)	0.347922	0.662003	1	0.851647	0.765702	0.674707	0.857766	0.289094	-0.144101	0.0574118	0.139962	0.543512	0.659342	0.600015	0.0899367	-0.0325111	-0.300873	-0.65169	0.684602	0.309859	-0.342492	-0.348478	0.291038	-0.0936034	-0.360778	-0.603917	-0.393095	0.481707	-0.775243	-0.729884	0.561239	0.773346	-0.196225	0.0753327	-0.0307006	0.688006	0.625762	0.529262	0.689606	0.851086	0.877119	0.605952	0.564457	0.831393	0.448407	0.830817	-0.402406	0.5582	0.211851
A (mm)	0.318616	0.616264	0.851647	1	0.314999	0.960055	0.983989	-0.144872	-0.388131	-0.217643	-0.178989	0.191298	0.943871	0.898388	-0.342083	-0.344574	-0.49495	-0.68709	0.721543	0.533815	-0.451852	-0.5252	0.190452	-0.208746	-0.588397	-0.766798	-0.636048	0.304141	-0.912014	-0.736417	0.713672	0.855999	-0.460911	-0.232704	-0.353517	0.615197	0.498145	0.543434	0.603328	0.710369	0.779495	0.49569	0.492879	0.721857	0.277901	0.68171	-0.333443	0.548518	0.265591
P (mm)	0.239027	0.442504	0.765702	0.314999	1	0.0436082	0.345728	0.70129	0.21537	0.371056	0.473105	0.749454	0.0356476	-0.0159689	0.582666	0.363988	0.0625693	-0.336911	0.354231	-0.0939919	-0.0656847	0.0134857	0.293303	0.0866718	0.0687679	-0.152583	0.0687253	0.499054	-0.28462	-0.417974	0.140497	0.349926	0.210297	0.42199	0.378243	0.490901	0.521835	0.29151	0.508366	0.669418	0.631729	0.488973	0.417283	0.61966	0.470957	0.667886	-0.319492	0.33767	0.0576952
A/P	0.272917	0.51855	0.674707	0.960055	0.0436082	1	0.937155	-0.339646	-0.465089	-0.303823	-0.312394	0.00705578	0.978657	0.951579	-0.514971	-0.447266	-0.526166	-0.620182	0.646399	0.568278	-0.450951	-0.530481	0.114905	-0.237277	-0.632682	-0.746166	-0.670689	0.18339	-0.882506	-0.64025	0.693778	0.804595	-0.517409	-0.341107	-0.454494	0.518708	0.364796	0.477306	0.480789	0.554995	0.636451	0.378498	0.395711	0.57106	0.155288	0.517824	-0.2532	0.472842	0.262145
L1 (mm)	0.338499	0.587017	0.857766	0.983989	0.345728	0.937155	1	-0.0993299	-0.29378	-0.130796	-0.116205	0.303578	0.914376	0.898153	-0.252393	-0.230595	-0.335942	-0.717906	0.665181	0.418328	-0.364305	-0.40655	0.203985	-0.198678	-0.534427	-0.699432	-0.542947	0.319667	-0.932725	-0.666702	0.639892	0.880906	-0.346794	-0.16903	-0.246423	0.603343	0.467367	0.524856	0.621995	0.70754	0.775754	0.480103	0.471804	0.701675	0.254038	0.654169	-0.330751	0.542053	0.259498
L2 (mm)	0.0448366	0.0689845	0.289094	-0.144872	0.70129	-0.339646	-0.0993299	1	0.224636	0.476668	0.375078	0.645074	-0.359938	-0.49611	0.77764	0.415868	0.35148	-0.0635468	-0.176629	-0.355526	0.262395	0.361161	0.11692	0.167009	0.224487	0.205713	0.392197	0.260516	0.083862	0.0182437	-0.257239	-0.0651703	0.53585	0.488659	0.529665	0.23522	0.209641	-0.0296826	0.200268	0.269487	0.244168	0.269873	0.062837	0.166609	0.163121	0.175222	-0.142424	0.080905	-0.0507105
L3 (mm)	-0.05979	-0.161093	-0.144101	-0.388131	0.21537	-0.465089	-0.29378	0.224636	1	0.469068	0.341315	0.551481	-0.543966	-0.318426	0.787328	0.832001	0.63424	0.248837	-0.563729	-0.716892	0.620877	0.660006	0.0743217	0.165831	0.355033	0.609181	0.593604	0.0481101	0.322478	0.436738	-0.458832	-0.200274	0.760133	0.566288	0.669226	-0.239864	-0.0908848	-0.206994	-0.105055	-0.170791	-0.114193	-0.177258	-0.248919	-0.247775	-0.132166	-0.275948	0.0345468	-0.161424	-0.157797
L4 (mm)	0.12192	-0.0111086	0.0574118	-0.217643	0.371056	-0.303823	-0.130796	0.476668	0.469068	1	0.403136	0.695606	-0.41078	-0.269068	0.604233	0.775948	0.522051	0.225857	-0.280864	-0.712081	0.339152	0.707056	0.0738471	0.164678	0.345486	0.478604	0.608873	0.220242	0.0979299	0.359845	-0.497181	-0.112761	0.71847	0.655171	0.801328	0.116988	-0.0918122	-0.272314	-0.131465	0.0130987	-0.0782437	0.00422387	-0.112468	-0.0891183	-0.053944	-0.109798	-0.0327595	-0.0519599	-0.0793055
L5 (mm)	0.311153	0.110547	0.139962	-0.178989	0.473105	-0.312394	-0.116205	0.375078	0.341315	0.403136	1	0.522574	-0.353378	-0.207087	0.45753	0.423971	0.404169	0.161075	-0.0667916	-0.307641	-0.00643107	0.288848	0.214214	0.311029	0.393412	0.309939	0.410098	0.386136	0.21048	0.14674	-0.249663	0.0392651	0.381426	0.448456	0.447754	0.0391181	0.153132	-0.160214	0.122194	0.257684	0.0764558	0.140698	0.0481153	-0.0196835	0.293421	0.113235	0.0640722	-0.209515	-0.171783
L6 (mm)	0.276233	0.278304	0.543512	0.191298	0.749454	0.00705578	0.303578	0.645074	0.551481	0.695606	0.522574	1	-0.100603	0.0213817	0.763957	0.779404	0.492648	-0.153167	-0.0299085	-0.586537	0.314705	0.534563	0.246686	0.122686	0.183898	0.188868	0.414253	0.426499	-0.263203	0.00620772	-0.193231	0.307943	0.672696	0.636696	0.774365	0.330669	0.28119	0.04238	0.323926	0.435744	0.411575	0.264538	0.152996	0.294133	0.179577	0.284853	-0.201944	0.188252	0.00343368
L1/L6	0.221357	0.478878	0.659342	0.943871	0.0356476	0.978657	0.914376	-0.359938	-0.543966	-0.41078	-0.353378	-0.100603	1	0.925467	-0.578701	-0.567494	-0.5506	-0.69856	0.697395	0.678891	-0.501048	-0.641176	0.0891499	-0.281107	-0.654746	-0.809588	-0.742155	0.139503	-0.874667	-0.697096	0.741155	0.78436	-0.631348	-0.429887	-0.574677	0.491605	0.355968	0.525041	0.500364	0.541099	0.632644	0.384115	0.427312	0.599074	0.173194	0.551342	-0.252979	0.489656	0.281357
L1/L2	0.297887	0.480555	0.600015	0.898388	-0.0159689	0.951579	0.898153	-0.49611	-0.318426	-0.269068	-0.207087	0.0213817	0.925467	1	-0.519339	-0.341235	-0.401344	-0.576073	0.605649	0.480959	-0.417771	-0.453377	0.127742	-0.212721	-0.529991	-0.649586	-0.595908	0.181183	-0.822639	-0.543027	0.626939	0.803868	-0.465609	-0.310571	-0.399892	0.431119	0.296234	0.44587	0.43859	0.497693	0.553603	0.298752	0.359507	0.50193	0.153694	0.465601	-0.210916	0.399614	0.224419
L2+L3	-0.010208	-0.0602906	0.0899367	-0.342083	0.582666	-0.514971	-0.252393	0.77764	0.787328	0.604233	0.45753	0.763957	-0.578701	-0.519339	1	0.799929	0.631595	0.120343	-0.475472	-0.687482	0.566607	0.654344	0.121928	0.212662	0.371101	0.523199	0.631139	0.19587	0.261123	0.293326	-0.458795	-0.17045	0.829472	0.674546	0.766906	-0.00593481	0.0740016	-0.152333	0.0589285	0.060311	0.0808086	0.0563835	-0.120845	-0.0544499	0.0179343	-0.0671775	-0.0678224	-0.052962	-0.133895
L3+L4	0.0529652	-0.0964167	-0.0325111	-0.344574	0.363988	-0.447266	-0.230595	0.415868	0.832001	0.775948	0.423971	0.779404	-0.567494	-0.341235	0.799929	1	0.697726	0.31137	-0.438053	-0.917648	0.601103	0.834291	0.0967391	0.170078	0.463478	0.624238	0.71661	0.158385	0.224797	0.467198	-0.573455	-0.188623	0.87974	0.701775	0.940451	-0.100827	-0.0844335	-0.280301	-0.126273	-0.0945721	-0.12569	-0.146422	-0.175096	-0.179203	-0.0814451	-0.192654	0.0118871	-0.12521	-0.123936
A1 (¬∞)	-0.0633581	-0.39577	-0.300873	-0.49495	0.0625693	-0.526166	-0.335942	0.35148	0.63424	0.522051	0.404169	0.492648	-0.5506	-0.401344	0.631595	0.697726	1	0.120166	-0.581745	-0.780677	0.616081	0.801598	-0.00982845	0.124242	0.487402	0.62435	0.717074	-0.056568	0.294764	0.627702	-0.650716	-0.238453	0.764101	0.441705	0.674266	-0.309567	-0.329467	-0.300972	-0.155622	-0.302732	-0.310732	-0.251987	-0.297818	-0.383285	-0.237992	-0.40788	0.148291	-0.24443	-0.127636
A2 (¬∞)	-0.0352067	-0.315751	-0.65169	-0.68709	-0.336911	-0.620182	-0.717906	-0.0635468	0.248837	0.225857	0.161075	-0.153167	-0.69856	-0.576073	0.120343	0.31137	0.120166	1	-0.592613	-0.463102	0.261732	0.459732	-0.0407184	0.369133	0.496751	0.62423	0.496445	-0.113395	0.695849	0.613847	-0.520656	-0.678496	0.356574	0.195514	0.318265	-0.392009	-0.317754	-0.60281	-0.566735	-0.50762	-0.616069	-0.379953	-0.447488	-0.719687	-0.207321	-0.638506	0.377362	-0.592042	-0.27464
A3 (¬∞)	0.199994	0.482065	0.684602	0.721543	0.354231	0.646399	0.665181	-0.176629	-0.563729	-0.280864	-0.0667916	-0.0299085	0.697395	0.605649	-0.475472	-0.438053	-0.581745	-0.592613	1	0.579562	-0.658705	-0.665319	0.0779534	-0.288731	-0.419779	-0.785916	-0.661026	0.211608	-0.617037	-0.776899	0.647561	0.593873	-0.687622	-0.293496	-0.399385	0.4478	0.463417	0.548022	0.431379	0.593291	0.572155	0.336526	0.569481	0.747834	0.406983	0.770746	-0.305773	0.498391	0.260031
A4 (¬∞)	0.0350597	0.310557	0.309859	0.533815	-0.0939919	0.568278	0.418328	-0.355526	-0.716892	-0.712081	-0.307641	-0.586537	0.678891	0.480959	-0.687482	-0.917648	-0.780677	-0.463102	0.579562	1	-0.729698	-0.912618	-0.00814701	-0.167925	-0.519302	-0.711264	-0.786626	0.0264798	-0.376466	-0.66309	0.71025	0.37276	-0.892943	-0.606348	-0.914491	0.292705	0.271784	0.420365	0.297268	0.318724	0.356331	0.312494	0.360087	0.427934	0.254154	0.461046	-0.124077	0.273619	0.173517
A5 (¬∞)	-0.263608	-0.419767	-0.342492	-0.451852	-0.0656847	-0.450951	-0.364305	0.262395	0.620877	0.339152	-0.00643107	0.314705	-0.501048	-0.417771	0.566607	0.601103	0.616081	0.261732	-0.658705	-0.729698	1	0.527602	-0.0603092	-0.0468375	0.238552	0.506234	0.522587	-0.30311	0.305883	0.507757	-0.503061	-0.35148	0.706634	0.356561	0.595858	-0.468545	-0.207832	-0.317393	-0.169306	-0.398614	-0.311264	-0.308117	-0.345516	-0.389305	-0.374646	-0.478166	0.107005	-0.173316	-0.0838808
A6 (¬∞)	0.0324917	-0.282266	-0.348478	-0.5252	0.0134857	-0.530481	-0.40655	0.361161	0.660006	0.707056	0.288848	0.534563	-0.641176	-0.453377	0.654344	0.834291	0.801598	0.459732	-0.665319	-0.912618	0.527602	1	0.0184638	0.297138	0.536311	0.756571	0.811236	0.0540419	0.36727	0.724739	-0.72319	-0.348279	0.882983	0.571566	0.817416	-0.167622	-0.365099	-0.436169	-0.334816	-0.314202	-0.360589	-0.259188	-0.423536	-0.501713	-0.263047	-0.528284	0.152625	-0.331824	-0.218592
W7 (mm)	0.103008	0.298224	0.291038	0.190452	0.293303	0.114905	0.203985	0.11692	0.0743217	0.0738471	0.214214	0.246686	0.0891499	0.127742	0.121928	0.0967391	-0.00982845	-0.0407184	0.0779534	-0.00814701	-0.0603092	0.0184638	1	0.301899	0.175438	0.0398258	0.178725	0.279129	0.0917023	0.0246841	0.376932	0.325738	0.0696081	0.141686	0.0849419	0.175959	0.331917	0.00465267	0.304269	0.352427	0.252868	0.223042	0.118301	0.251743	0.241055	0.27114	-0.195259	0.125111	-0.0472488
W8 (mm)	0.326523	0.0982596	-0.0936034	-0.208746	0.0866718	-0.237277	-0.198678	0.167009	0.165831	0.164678	0.311029	0.122686	-0.281107	-0.212721	0.212662	0.170078	0.124242	0.369133	-0.288731	-0.167925	-0.0468375	0.297138	0.301899	1	0.503249	0.35952	0.435315	0.333917	0.294125	0.357051	-0.248944	-0.0397067	0.265656	0.119817	0.150835	0.176189	0.00149423	-0.171859	0.0859136	0.114342	-0.00994657	0.0444039	-0.219515	-0.264896	0.208061	-0.150903	0.0833662	-0.390183	-0.33918
W9 (mm)	0.117475	-0.173776	-0.360778	-0.588397	0.0687679	-0.632682	-0.534427	0.224487	0.355033	0.345486	0.393412	0.183898	-0.654746	-0.529991	0.371101	0.463478	0.487402	0.496751	-0.419779	-0.519302	0.238552	0.536311	0.175438	0.503249	1	0.697665	0.68112	0.268761	0.574362	0.589793	-0.558631	-0.336603	0.52172	0.368565	0.488189	-0.263819	-0.187538	-0.260085	-0.157853	-0.232624	-0.380713	-0.2299	-0.284971	-0.376451	0.106467	-0.273812	0.112186	-0.440639	-0.339337
W10 (mm)	-0.0230835	-0.323652	-0.603917	-0.766798	-0.152583	-0.746166	-0.699432	0.205713	0.609181	0.478604	0.309939	0.188868	-0.809588	-0.649586	0.523199	0.624238	0.62435	0.62423	-0.785916	-0.711264	0.506234	0.756571	0.0398258	0.35952	0.697665	1	0.878591	0.110805	0.685663	0.870508	-0.794017	-0.528603	0.761996	0.481389	0.610901	-0.38243	-0.414791	-0.535621	-0.492054	-0.504181	-0.569417	-0.375503	-0.508468	-0.650588	-0.149022	-0.600398	0.218501	-0.552941	-0.38155
W11 (mm)	0.0286449	-0.245036	-0.393095	-0.636048	0.0687253	-0.670689	-0.542947	0.392197	0.593604	0.608873	0.410098	0.414253	-0.742155	-0.595908	0.631139	0.71661	0.717074	0.496445	-0.661026	-0.786626	0.522587	0.811236	0.178725	0.435315	0.68112	0.878591	1	0.180604	0.559994	0.876049	-0.836576	-0.374738	0.806588	0.549326	0.730376	-0.264084	-0.28295	-0.494422	-0.36586	-0.30097	-0.393071	-0.267893	-0.444561	-0.47449	-0.0803998	-0.453952	0.0769452	-0.419795	-0.369478
W12 (mm)	0.624543	0.649286	0.481707	0.304141	0.499054	0.18339	0.319667	0.260516	0.0481101	0.220242	0.386136	0.426499	0.139503	0.181183	0.19587	0.158385	-0.056568	-0.113395	0.211608	0.0264798	-0.30311	0.0540419	0.279129	0.333917	0.268761	0.110805	0.180604	1	-0.243453	-0.0767257	-0.00241235	0.442606	0.13721	0.228101	0.160482	0.483885	0.188431	0.139621	0.327347	0.56639	0.490563	0.350757	0.154425	0.241459	0.524574	0.381731	-0.146644	-0.084656	-0.225817
W7/L1	-0.289716	-0.463828	-0.775243	-0.912014	-0.28462	-0.882506	-0.932725	0.083862	0.322478	0.0979299	0.21048	-0.263203	-0.874667	-0.822639	0.261123	0.224797	0.294764	0.695849	-0.617037	-0.376466	0.305883	0.36727	0.0917023	0.294125	0.574362	0.685663	0.559994	-0.243453	1	0.656076	-0.495015	-0.746469	0.328413	0.167729	0.221335	-0.565119	-0.344715	-0.473805	-0.520626	-0.592517	-0.708759	-0.416447	-0.443793	-0.59593	-0.160987	-0.551029	0.237607	-0.492835	-0.295606
W11/P	-0.0920468	-0.440224	-0.729884	-0.736417	-0.417974	-0.64025	-0.666702	0.0182437	0.436738	0.359845	0.14674	0.00620772	-0.697096	-0.543027	0.293326	0.467198	0.627702	0.613847	-0.776899	-0.66309	0.507757	0.724739	0.0246841	0.357051	0.589793	0.870508	0.876049	-0.0767257	0.656076	1	-0.827479	-0.515417	0.622833	0.288001	0.470356	-0.489469	-0.508334	-0.588913	-0.572068	-0.599814	-0.663984	-0.474104	-0.609169	-0.734176	-0.299604	-0.738139	0.227102	-0.550891	-0.368708
W7/W11	0.041241	0.410272	0.561239	0.713672	0.140497	0.693778	0.639892	-0.257239	-0.458832	-0.497181	-0.249663	-0.193231	0.741155	0.626939	-0.458795	-0.573455	-0.650716	-0.520656	0.647561	0.71025	-0.503061	-0.72319	0.376932	-0.248944	-0.558631	-0.794017	-0.836576	-0.00241235	-0.495015	-0.827479	1	0.547244	-0.676257	-0.399544	-0.603801	0.374125	0.469906	0.476853	0.539012	0.497545	0.541351	0.401208	0.488279	0.615017	0.18993	0.588188	-0.208833	0.508231	0.340055
H13 (mm)	0.437711	0.639763	0.773346	0.855999	0.349926	0.804595	0.880906	-0.0651703	-0.200274	-0.112761	0.0392651	0.307943	0.78436	0.803868	-0.17045	-0.188623	-0.238453	-0.678496	0.593873	0.37276	-0.35148	-0.348279	0.325738	-0.0397067	-0.336603	-0.528603	-0.374738	0.442606	-0.746469	-0.515417	0.547244	1	-0.254345	-0.111422	-0.204341	0.512678	0.503257	0.519149	0.643535	0.725966	0.736299	0.419791	0.386478	0.634547	0.409896	0.642919	-0.351114	0.382362	0.076483
H14 (mm)	0.0339702	-0.18194	-0.196225	-0.460911	0.210297	-0.517409	-0.346794	0.53585	0.760133	0.71847	0.381426	0.672696	-0.631348	-0.465609	0.829472	0.87974	0.764101	0.356574	-0.687622	-0.892943	0.706634	0.882983	0.0696081	0.265656	0.52172	0.761996	0.806588	0.13721	0.328413	0.622833	-0.676257	-0.254345	1	0.70931	0.889498	-0.12552	-0.220221	-0.336551	-0.160973	-0.193199	-0.196075	-0.159429	-0.351017	-0.370888	-0.15774	-0.390709	0.062017	-0.268309	-0.230877
H15 (5-14,mm)	0.0642965	0.0612323	0.0753327	-0.232704	0.42199	-0.341107	-0.16903	0.488659	0.566288	0.655171	0.448456	0.636696	-0.429887	-0.310571	0.674546	0.701775	0.441705	0.195514	-0.293496	-0.606348	0.356561	0.571566	0.141686	0.119817	0.368565	0.481389	0.549326	0.228101	0.167729	0.288001	-0.399544	-0.111422	0.70931	1	0.813191	-0.0117307	-0.00231155	-0.186108	-0.0762339	-0.00645733	0.0473535	-0.00750162	-0.0838144	-0.0612437	-0.0197735	-0.0714807	-0.036305	-0.0123434	-0.0628293
H15' (4-14)	0.0570344	-0.0859296	-0.0307006	-0.353517	0.378243	-0.454494	-0.246423	0.529665	0.669226	0.801328	0.447754	0.774365	-0.574677	-0.399892	0.766906	0.940451	0.674266	0.318265	-0.399385	-0.914491	0.595858	0.817416	0.0849419	0.150835	0.488189	0.610901	0.730376	0.160482	0.221335	0.470356	-0.603801	-0.204341	0.889498	0.813191	1	-0.102362	-0.0848046	-0.288282	-0.133772	-0.094719	-0.11535	-0.139511	-0.16024	-0.181097	-0.0440989	-0.174774	0.0226979	-0.14371	-0.129878
M16 (mm)	0.404973	0.530739	0.688006	0.615197	0.490901	0.518708	0.603343	0.23522	-0.239864	0.116988	0.0391181	0.330669	0.491605	0.431119	-0.00593481	-0.100827	-0.309567	-0.392009	0.4478	0.292705	-0.468545	-0.167622	0.175959	0.176189	-0.263819	-0.38243	-0.264084	0.483885	-0.565119	-0.489469	0.374125	0.512678	-0.12552	-0.0117307	-0.102362	1	0.150569	0.412179	0.460644	0.67713	0.655594	0.614143	0.318053	0.541678	0.263624	0.513107	-0.305903	0.39215	0.131377
M17 (mm)	0.113007	0.437658	0.625762	0.498145	0.521835	0.364796	0.467367	0.209641	-0.0908848	-0.0918122	0.153132	0.28119	0.355968	0.296234	0.0740016	-0.0844335	-0.329467	-0.317754	0.463417	0.271784	-0.207832	-0.365099	0.331917	0.00149423	-0.187538	-0.414791	-0.28295	0.188431	-0.344715	-0.508334	0.469906	0.503257	-0.220221	-0.00231155	-0.0848046	0.150569	1	0.056694	0.409124	0.549212	0.512228	0.32319	0.367109	0.572057	0.350547	0.57937	-0.303678	0.361819	0.100305
M18 (mm)	0.191113	0.352338	0.529262	0.543434	0.29151	0.477306	0.524856	-0.0296826	-0.206994	-0.272314	-0.160214	0.04238	0.525041	0.44587	-0.152333	-0.280301	-0.300972	-0.60281	0.548022	0.420365	-0.317393	-0.436169	0.00465267	-0.171859	-0.260085	-0.535621	-0.494422	0.139621	-0.473805	-0.588913	0.476853	0.519149	-0.336551	-0.186108	-0.288282	0.412179	0.056694	1	0.509176	0.421438	0.532328	0.32521	0.309708	0.566013	0.344491	0.553235	-0.346025	0.36287	0.0635366
J19 (mm)	0.405218	0.517819	0.689606	0.603328	0.508366	0.480789	0.621995	0.200268	-0.105055	-0.131465	0.122194	0.323926	0.500364	0.43859	0.0589285	-0.126273	-0.155622	-0.566735	0.431379	0.297268	-0.169306	-0.334816	0.304269	0.0859136	-0.157853	-0.492054	-0.36586	0.327347	-0.520626	-0.572068	0.539012	0.643535	-0.160973	-0.0762339	-0.133772	0.460644	0.409124	0.509176	1	0.72391	0.667167	0.459682	0.340823	0.606675	0.415196	0.612915	-0.346907	0.335693	0.0323582
J20 (mm)	0.493052	0.68369	0.851086	0.710369	0.669418	0.554995	0.70754	0.269487	-0.170791	0.0130987	0.257684	0.435744	0.541099	0.497693	0.060311	-0.0945721	-0.302732	-0.50762	0.593291	0.318724	-0.398614	-0.314202	0.352427	0.114342	-0.232624	-0.504181	-0.30097	0.56639	-0.592517	-0.599814	0.497545	0.725966	-0.193199	-0.00645733	-0.094719	0.67713	0.549212	0.421438	0.72391	1	0.823615	0.723944	0.364972	0.67429	0.511281	0.694444	-0.391041	0.360724	-0.0102769
J21 (mm)	0.317508	0.625297	0.877119	0.779495	0.631729	0.636451	0.775754	0.244168	-0.114193	-0.0782437	0.0764558	0.411575	0.632644	0.553603	0.0808086	-0.12569	-0.310732	-0.616069	0.572155	0.356331	-0.311264	-0.360589	0.252868	-0.00994657	-0.380713	-0.569417	-0.393071	0.490563	-0.708759	-0.663984	0.541351	0.736299	-0.196075	0.0473535	-0.11535	0.655594	0.512228	0.532328	0.667167	0.823615	1	0.61017	0.45793	0.665919	0.434512	0.695026	-0.306481	0.407984	0.132878
J22 (mm)	0.314675	0.416581	0.605952	0.49569	0.488973	0.378498	0.480103	0.269873	-0.177258	0.00422387	0.140698	0.264538	0.384115	0.298752	0.0563835	-0.146422	-0.251987	-0.379953	0.336526	0.312494	-0.308117	-0.259188	0.223042	0.0444039	-0.2299	-0.375503	-0.267893	0.350757	-0.416447	-0.474104	0.401208	0.419791	-0.159429	-0.00750162	-0.139511	0.614143	0.32319	0.32521	0.459682	0.723944	0.61017	1	0.175463	0.449517	0.239608	0.401743	-0.321382	0.304283	0.00663144
B1 (mm)	-0.156997	0.267401	0.564457	0.492879	0.417283	0.395711	0.471804	0.062837	-0.248919	-0.112468	0.0481153	0.152996	0.427312	0.359507	-0.120845	-0.175096	-0.297818	-0.447488	0.569481	0.360087	-0.345516	-0.423536	0.118301	-0.219515	-0.284971	-0.508468	-0.444561	0.154425	-0.443793	-0.609169	0.488279	0.386478	-0.351017	-0.0838144	-0.16024	0.318053	0.367109	0.309708	0.340823	0.364972	0.45793	0.175463	1	0.553118	0.246553	0.757347	0.29959	0.398689	0.738627
B2 (mm)	0.152799	0.522191	0.831393	0.721857	0.61966	0.57106	0.701675	0.166609	-0.247775	-0.0891183	-0.0196835	0.294133	0.599074	0.50193	-0.0544499	-0.179203	-0.383285	-0.719687	0.747834	0.427934	-0.389305	-0.501713	0.251743	-0.264896	-0.376451	-0.650588	-0.47449	0.241459	-0.59593	-0.734176	0.615017	0.634547	-0.370888	-0.0612437	-0.181097	0.541678	0.572057	0.566013	0.606675	0.67429	0.665919	0.449517	0.553118	1	0.34244	0.882456	-0.618349	0.790268	0.282306
B3 (mm)	0.3427	0.497085	0.448407	0.277901	0.470957	0.155288	0.254038	0.163121	-0.132166	-0.053944	0.293421	0.179577	0.173194	0.153694	0.0179343	-0.0814451	-0.237992	-0.207321	0.406983	0.254154	-0.374646	-0.263047	0.241055	0.208061	0.106467	-0.149022	-0.0803998	0.524574	-0.160987	-0.299604	0.18993	0.409896	-0.15774	-0.0197735	-0.0440989	0.263624	0.350547	0.344491	0.415196	0.511281	0.434512	0.239608	0.246553	0.34244	1	0.64463	-0.16956	-0.293953	-0.465108
B (mm)	0.154321	0.569232	0.830817	0.68171	0.667886	0.517824	0.654169	0.175222	-0.275948	-0.109798	0.113235	0.284853	0.551342	0.465601	-0.0671775	-0.192654	-0.40788	-0.638506	0.770746	0.461046	-0.478166	-0.528284	0.27114	-0.150903	-0.273812	-0.600398	-0.453952	0.381731	-0.551029	-0.738139	0.588188	0.642919	-0.390709	-0.0714807	-0.174774	0.513107	0.57937	0.553235	0.612915	0.694444	0.695026	0.401743	0.757347	0.882456	0.64463	1	-0.300649	0.47769	0.252671
B1/B2	-0.300138	-0.321909	-0.402406	-0.333443	-0.319492	-0.2532	-0.330751	-0.142424	0.0345468	-0.0327595	0.0640722	-0.201944	-0.252979	-0.210916	-0.0678224	0.0118871	0.148291	0.377362	-0.305773	-0.124077	0.107005	0.152625	-0.195259	0.0833662	0.112186	0.218501	0.0769452	-0.146644	0.237607	0.227102	-0.208833	-0.351114	0.062017	-0.036305	0.0226979	-0.305903	-0.303678	-0.346025	-0.346907	-0.391041	-0.306481	-0.321382	0.29959	-0.618349	-0.16956	-0.300649	1	-0.520646	0.370036
B2/B3	-0.0636485	0.219341	0.5582	0.548518	0.33767	0.472842	0.542053	0.080905	-0.161424	-0.0519599	-0.209515	0.188252	0.489656	0.399614	-0.052962	-0.12521	-0.24443	-0.592042	0.498391	0.273619	-0.173316	-0.331824	0.125111	-0.390183	-0.440639	-0.552941	-0.419795	-0.084656	-0.492835	-0.550891	0.508231	0.382362	-0.268309	-0.0123434	-0.14371	0.39215	0.361819	0.36287	0.335693	0.360724	0.407984	0.304283	0.398689	0.790268	-0.293953	0.47769	-0.520646	1	0.588322
B1/B3	-0.374493	-0.0909441	0.211851	0.265591	0.0576952	0.262145	0.259498	-0.0507105	-0.157797	-0.0793055	-0.171783	0.00343368	0.281357	0.224419	-0.133895	-0.123936	-0.127636	-0.27464	0.260031	0.173517	-0.0838808	-0.218592	-0.0472488	-0.33918	-0.339337	-0.38155	-0.369478	-0.225817	-0.295606	-0.368708	0.340055	0.076483	-0.230877	-0.0628293	-0.129878	0.131377	0.100305	0.0635366	0.0323582	-0.0102769	0.132878	0.00663144	0.738627	0.282306	-0.465108	0.252671	0.370036	0.588322	1
