# Supplementary material for: A tissue engineering approach to regenerate the cranial suture skeletal stem cell niche with a multicompartment biomaterial scaffold
Source: Bone Res. 2026 May 28;14:58. doi: 10.1038/s41413-026-00539-z (PMC13219457; doi:10.1038/s41413-026-00539-z)
Supplement: Supplementary file 5 — 41413_2026_539_MOESM5_ESM [file 41413_2026_539_MOESM5_ESM.xlsx]

## Sheet: Table S4
														q Value
	Control			Mutant			Control + SS/TS			Mutant + SS/TS				Control vs. Mutant	Control vs. Control + SS/TS	Control vs. Mutant + SS/TS	Mutant vs. Control + SS/TS	Mutant vs. Mutant + SS/TS	Control + SS/TS vs. Mutant + SS/TS
BW (g)	24.925	1.85	4	19.6667	3.77403	3	26.5	2.16564	3	18.2	1.27671	3		0.134	0.3244	0.0103	0.0995	0.424	0.0189
B (mm)	23.0047	0.357563	4	20.1424	0.564911	3	22.9231	0.2304	3	20.8373	0.591441	3		0.0072	0.2674	0.0075	0.0072	0.0947	0.0087
A (mm)	7.26203	0.848463	4	5.32289	0.657871	3	6.98064	0.116053	3	5.64534	0.228788	3		0.0197	0.2043	0.0197	0.0247	0.2043	0.0066
P (mm)	15.7426	0.761468	4	14.8195	0.191477	3	15.9424	0.114674	3	15.192	0.747469	3		0.2475	0.5858	0.5304	0.0124	0.5304	0.4073
A/P	0.463907	0.0761242	4	0.359451	0.0473285	3	0.437846	0.00415706	3	0.372604	0.032267	3		0.1682	0.7169	0.1682	0.1682	0.7851	0.1682
L1 (mm)	8.17216	0.889822	4	6.15351	0.482521	3	7.79302	0.167624	3	6.62365	0.266924	3		0.0137	0.1691	0.0188	0.0137	0.1025	0.0118
L2 (mm)	6.7275	0.830811	4	6.91763	0.776472	3	6.87977	0.203227	3	6.60606	0.120012	3		>0.9999	>0.9999	>0.9999	>0.9999	>0.9999	0.8663
L3 (mm)	4.51152	0.44811	4	4.57139	0.574486	3	4.59308	0.125368	3	4.66039	0.517312	3		>0.9999	>0.9999	>0.9999	>0.9999	>0.9999	>0.9999
L4 (mm)	3.50931	0.122774	4	3.83134	0.281988	3	3.28384	0.247568	3	3.80829	0.382348	3		0.3879	0.4048	0.4048	0.3879	>0.9999	0.3879
L5 (mm)	3.04728	0.198064	4	3.02405	0.326568	3	2.97011	0.11606	3	3.29219	0.461739	3		>0.9999	0.9041	0.9041	>0.9999	0.9041	0.9041
L6 (mm)	25.9678	0.457618	4	24.4979	0.955156	3	25.5198	0.279119	3	24.9906	1.07733	3		0.4159	0.4159	0.4159	0.4159	0.6443	0.6438
L1/L6	0.31462	0.0323569	4	0.251723	0.0261737	3	0.30535	0.00355892	3	0.265635	0.0213067	3		0.1323	0.6692	0.1323	0.1323	0.6692	0.1323
L1/L2	1.23735	0.266801	4	0.903056	0.180912	3	1.13389	0.0582583	3	1.00335	0.0577864	3		0.2926	0.5512	0.2926	0.2926	0.5512	0.2926
L2+L3	11.239	0.855408	4	11.489	0.905355	3	11.4729	0.229021	3	11.2665	0.603515	3		>0.9999	>0.9999	>0.9999	>0.9999	>0.9999	>0.9999
L3+L4	8.02083	0.485863	4	8.40273	0.695401	3	7.87692	0.323086	3	8.46868	0.813609	3		0.773	0.869	0.773	0.773	>0.9999	0.773
A1 (¬∞)	22.237	1.42086	4	25.0531	6.46645	3	21.631	1.21945	3	26.3654	1.38942	3		0.5033	0.5033	0.032	0.5033	0.5584	0.032
A2 (¬∞)	168.583	2.20937	4	176.376	0.819575	3	168.234	1.91756	3	173.817	4.90178	3		0.0128	0.6106	0.2163	0.02	0.4068	0.2163
A3 (¬∞)	165.136	2.40814	4	153.444	4.42178	3	166.838	0.969489	3	158.505	1.74123	3		0.0163	0.0978	0.0091	0.0163	0.0775	0.0091
A4 (¬∞)	164.95	3.24693	4	149.831	10.7372	3	164.126	1.40439	3	150.869	3.75677	3		0.1599	0.5913	0.0282	0.1599	0.65	0.0358
A5 (¬∞)	128.649	2.59315	4	134.306	4.37276	3	133.344	0.427926	3	134.502	4.81823	3		0.3445	0.2236	0.3445	0.9771	>0.9999	0.9771
A6 (¬∞)	70.4451	1.49867	4	79.1699	7.17917	3	65.8263	0.560542	3	75.9418	3.43259	3		0.1828	0.0262	0.1297	0.1297	0.4904	0.0919
W7 (mm)	2.40011	0.0579707	4	2.4381	0.174263	3	2.42464	0.079181	3	2.32557	0.128715	3		0.986	0.986	0.9417	>0.9999	0.9417	0.9417
W8 (mm)	6.67811	0.254673	4	6.84359	0.313454	3	6.3419	0.243472	3	6.73703	0.48364	3		0.8212	0.4683	0.9467	0.4683	0.9467	0.653
W9 (mm)	3.93738	0.348787	4	4.97797	0.71327	3	3.79231	0.296972	3	5.59043	0.815852	3		0.1837	0.6377	0.1837	0.1837	0.5068	0.1837
W10 (mm)	5.13375	0.189876	4	6.43311	0.695229	3	5.03854	0.164716	3	6.43747	0.337404	3		0.0841	0.4501	0.0212	0.0841	0.7281	0.0212
W11 (mm)	7.27644	0.224926	4	8.40734	0.87398	3	7.33048	0.314125	3	8.51556	0.471921	3		0.2573	0.9483	0.1004	0.2573	0.9483	0.1004
W12 (mm)	9.83263	0.229789	4	10.0224	0.250342	3	9.83239	0.161325	3	10.3356	0.212938	3		0.4746	>0.9999	0.1134	0.4746	0.387	0.1134
W7/L1	0.29566	0.0244653	4	0.396353	0.00268595	3	0.311348	0.0161588	3	0.351041	0.0108694	3		0.0038	0.0651	0.004	0.004	0.004	0.0066
W11/P	0.463541	0.0366897	4	0.566957	0.0532646	3	0.459737	0.0167059	3	0.561947	0.0502168	3		0.1027	>0.9999	0.1027	0.1027	>0.9999	0.1027
W7/W11	0.329956	0.00738349	4	0.293526	0.0515379	3	0.33114	0.016821	3	0.274189	0.0300003	3		0.5695	>0.9999	0.2588	0.5695	0.8067	0.2588
H13 (mm)	5.30577	0.512025	4	4.59429	0.305121	3	5.2362	0.13157	3	4.95631	0.385052	3		0.2378	0.8899	0.4621	0.2378	0.4621	0.4621
H14 (mm)	6.03996	0.105606	4	6.68262	0.75482	3	5.97168	0.119364	3	6.68143	0.366258	3		0.4577	0.6265	0.2828	0.4577	>0.9999	0.2828
H15 (5-14,mm)	5.95492	0.176276	4	5.7355	0.562032	3	6.00893	0.0972813	3	6.17053	0.18354	3		0.6913	0.6913	0.6844	0.6913	0.6844	0.6844
H15' (4-14)	7.02674	0.129201	4	7.27087	1.21128	3	7.02593	0.0707119	3	7.78228	0.46383	3		>0.9999	>0.9999	0.3386	>0.9999	>0.9999	0.3386
M16 (mm)	4.81449	0.207576	4	4.37305	0.230676	3	4.4382	0.201627	3	4.27188	0.307486	3		0.1529	0.1529	0.1529	0.8048	0.8048	0.7979
M17 (mm)	3.89586	0.380999	4	3.29101	0.270517	3	4.14426	0.0586724	3	3.2742	0.566237	3		0.1899	0.3756	0.3132	0.1807	>0.9999	0.2539
M18 (mm)	2.35083	0.143051	4	2.02663	0.412255	3	2.38475	0.124375	3	2.17832	0.768947	3		0.8609	0.8609	0.8609	0.8609	0.8609	0.8609
J19 (mm)	3.71469	0.128768	4	3.37841	0.0461169	3	3.67919	0.0543924	3	3.51975	0.565181	3		0.0194	0.5189	0.5189	0.0091	0.5189	0.5189
J20 (mm)	11.6529	0.279565	4	10.8208	0.403004	3	11.5207	0.10491	3	10.9398	0.377791	3		0.1778	0.5731	0.1778	0.1778	0.8009	0.1778
J21 (mm)	8.72097	0.111108	4	7.97026	0.125815	3	8.81434	0.147364	3	7.90544	0.467555	3		0.004	0.3652	0.0975	0.004	0.6129	0.0975
J22 (mm)	1.91574	0.149201	4	1.78915	0.150417	3	1.9346	0.104647	3	1.85432	0.145359	3		0.8159	0.9372	0.8159	0.8159	0.8159	0.8159
B1 (mm)	2.53686	0.149483	4	2.21131	0.235593	3	2.22295	0.090837	3	1.99374	0.329724	3		0.2668	0.1259	0.2668	>0.9999	0.5414	0.5414
B2 (mm)	3.73481	0.139878	4	2.66712	0.319902	3	3.6664	0.0921799	3	2.76977	0.333451	3		0.0192	0.2075	0.0192	0.0192	0.264	0.0194
B3 (mm)	3.49375	0.0326108	4	3.16035	0.217724	3	3.49073	0.159194	3	3.37959	0.265118	3		0.3803	>0.9999	0.758	0.3803	0.7317	0.758
B (mm)	9.76543	0.224177	4	8.03877	0.297001	3	9.38008	0.126091	3	8.14309	0.701175	3		0.0036	0.0265	0.0265	0.0086	0.3041	0.0388
B1/B2	0.679318	0.0321202	4	0.842564	0.172546	3	0.606424	0.0242743	3	0.720282	0.0955357	3		0.3976	0.1252	0.5942	0.3711	0.4736	0.3711
B2/B3	1.06931	0.0489877	4	0.842936	0.0642129	3	1.05188	0.0582563	3	0.82014	0.0795727	3		0.01	0.264	0.01	0.01	0.264	0.01
B1/B3	0.726429	0.0492264	4	0.705192	0.119494	3	0.638455	0.0544416	3	0.593894	0.119302	3		0.8735	0.5917	0.6107	0.7388	0.6981	0.7923

## Sheet: Reg PCA
	Age	BW (g)	B (mm)	A (mm)	P (mm)	A/P	L1 (mm)	L2 (mm)	L3 (mm)	L4 (mm)	L5 (mm)	L6 (mm)	L1/L6	L1/L2	L2+L3	L3+L4	A1 (¬∞)	A2 (¬∞)	A3 (¬∞)	A4 (¬∞)	A5 (¬∞)	A6 (¬∞)	W7 (mm)	W8 (mm)	W9 (mm)	W10 (mm)	W11 (mm)	W12 (mm)	W7/L1	W11/P	W7/W11	H13 (mm)	H14 (mm)	H15 (5-14,mm)	H15' (4-14)	M16 (mm)	M17 (mm)	M18 (mm)	J19 (mm)	J20 (mm)	J21 (mm)	J22 (mm)	B1 (mm)	B2 (mm)	B3 (mm)	B (mm)	B1/B2	B2/B3	B1/B3
Age	1	0.649117	0.347922	0.318616	0.239027	0.272917	0.338499	0.0448366	-0.05979	0.12192	0.311153	0.276233	0.221357	0.297887	-0.010208	0.0529652	-0.0633581	-0.0352067	0.199994	0.0350597	-0.263608	0.0324917	0.103008	0.326523	0.117475	-0.0230835	0.0286449	0.624543	-0.289716	-0.0920468	0.041241	0.437711	0.0339702	0.0642965	0.0570344	0.404973	0.113007	0.191113	0.405218	0.493052	0.317508	0.314675	-0.156997	0.152799	0.3427	0.154321	-0.300138	-0.0636485	-0.374493
BW (g)	0.649117	1	0.662003	0.616264	0.442504	0.51855	0.587017	0.0689845	-0.161093	-0.0111086	0.110547	0.278304	0.478878	0.480555	-0.0602906	-0.0964167	-0.39577	-0.315751	0.482065	0.310557	-0.419767	-0.282266	0.298224	0.0982596	-0.173776	-0.323652	-0.245036	0.649286	-0.463828	-0.440224	0.410272	0.639763	-0.18194	0.0612323	-0.0859296	0.530739	0.437658	0.352338	0.517819	0.68369	0.625297	0.416581	0.267401	0.522191	0.497085	0.569232	-0.321909	0.219341	-0.0909441
B (mm)	0.347922	0.662003	1	0.851647	0.765702	0.674707	0.857766	0.289094	-0.144101	0.0574118	0.139962	0.543512	0.659342	0.600015	0.0899367	-0.0325111	-0.300873	-0.65169	0.684602	0.309859	-0.342492	-0.348478	0.291038	-0.0936034	-0.360778	-0.603917	-0.393095	0.481707	-0.775243	-0.729884	0.561239	0.773346	-0.196225	0.0753327	-0.0307006	0.688006	0.625762	0.529262	0.689606	0.851086	0.877119	0.605952	0.564457	0.831393	0.448407	0.830817	-0.402406	0.5582	0.211851
A (mm)	0.318616	0.616264	0.851647	1	0.314999	0.960055	0.983989	-0.144872	-0.388131	-0.217643	-0.178989	0.191298	0.943871	0.898388	-0.342083	-0.344574	-0.49495	-0.68709	0.721543	0.533815	-0.451852	-0.5252	0.190452	-0.208746	-0.588397	-0.766798	-0.636048	0.304141	-0.912014	-0.736417	0.713672	0.855999	-0.460911	-0.232704	-0.353517	0.615197	0.498145	0.543434	0.603328	0.710369	0.779495	0.49569	0.492879	0.721857	0.277901	0.68171	-0.333443	0.548518	0.265591
P (mm)	0.239027	0.442504	0.765702	0.314999	1	0.0436082	0.345728	0.70129	0.21537	0.371056	0.473105	0.749454	0.0356476	-0.0159689	0.582666	0.363988	0.0625693	-0.336911	0.354231	-0.0939919	-0.0656847	0.0134857	0.293303	0.0866718	0.0687679	-0.152583	0.0687253	0.499054	-0.28462	-0.417974	0.140497	0.349926	0.210297	0.42199	0.378243	0.490901	0.521835	0.29151	0.508366	0.669418	0.631729	0.488973	0.417283	0.61966	0.470957	0.667886	-0.319492	0.33767	0.0576952
A/P	0.272917	0.51855	0.674707	0.960055	0.0436082	1	0.937155	-0.339646	-0.465089	-0.303823	-0.312394	0.00705578	0.978657	0.951579	-0.514971	-0.447266	-0.526166	-0.620182	0.646399	0.568278	-0.450951	-0.530481	0.114905	-0.237277	-0.632682	-0.746166	-0.670689	0.18339	-0.882506	-0.64025	0.693778	0.804595	-0.517409	-0.341107	-0.454494	0.518708	0.364796	0.477306	0.480789	0.554995	0.636451	0.378498	0.395711	0.57106	0.155288	0.517824	-0.2532	0.472842	0.262145
L1 (mm)	0.338499	0.587017	0.857766	0.983989	0.345728	0.937155	1	-0.0993299	-0.29378	-0.130796	-0.116205	0.303578	0.914376	0.898153	-0.252393	-0.230595	-0.335942	-0.717906	0.665181	0.418328	-0.364305	-0.40655	0.203985	-0.198678	-0.534427	-0.699432	-0.542947	0.319667	-0.932725	-0.666702	0.639892	0.880906	-0.346794	-0.16903	-0.246423	0.603343	0.467367	0.524856	0.621995	0.70754	0.775754	0.480103	0.471804	0.701675	0.254038	0.654169	-0.330751	0.542053	0.259498
L2 (mm)	0.0448366	0.0689845	0.289094	-0.144872	0.70129	-0.339646	-0.0993299	1	0.224636	0.476668	0.375078	0.645074	-0.359938	-0.49611	0.77764	0.415868	0.35148	-0.0635468	-0.176629	-0.355526	0.262395	0.361161	0.11692	0.167009	0.224487	0.205713	0.392197	0.260516	0.083862	0.0182437	-0.257239	-0.0651703	0.53585	0.488659	0.529665	0.23522	0.209641	-0.0296826	0.200268	0.269487	0.244168	0.269873	0.062837	0.166609	0.163121	0.175222	-0.142424	0.080905	-0.0507105
L3 (mm)	-0.05979	-0.161093	-0.144101	-0.388131	0.21537	-0.465089	-0.29378	0.224636	1	0.469068	0.341315	0.551481	-0.543966	-0.318426	0.787328	0.832001	0.63424	0.248837	-0.563729	-0.716892	0.620877	0.660006	0.0743217	0.165831	0.355033	0.609181	0.593604	0.0481101	0.322478	0.436738	-0.458832	-0.200274	0.760133	0.566288	0.669226	-0.239864	-0.0908848	-0.206994	-0.105055	-0.170791	-0.114193	-0.177258	-0.248919	-0.247775	-0.132166	-0.275948	0.0345468	-0.161424	-0.157797
L4 (mm)	0.12192	-0.0111086	0.0574118	-0.217643	0.371056	-0.303823	-0.130796	0.476668	0.469068	1	0.403136	0.695606	-0.41078	-0.269068	0.604233	0.775948	0.522051	0.225857	-0.280864	-0.712081	0.339152	0.707056	0.0738471	0.164678	0.345486	0.478604	0.608873	0.220242	0.0979299	0.359845	-0.497181	-0.112761	0.71847	0.655171	0.801328	0.116988	-0.0918122	-0.272314	-0.131465	0.0130987	-0.0782437	0.00422387	-0.112468	-0.0891183	-0.053944	-0.109798	-0.0327595	-0.0519599	-0.0793055
L5 (mm)	0.311153	0.110547	0.139962	-0.178989	0.473105	-0.312394	-0.116205	0.375078	0.341315	0.403136	1	0.522574	-0.353378	-0.207087	0.45753	0.423971	0.404169	0.161075	-0.0667916	-0.307641	-0.00643107	0.288848	0.214214	0.311029	0.393412	0.309939	0.410098	0.386136	0.21048	0.14674	-0.249663	0.0392651	0.381426	0.448456	0.447754	0.0391181	0.153132	-0.160214	0.122194	0.257684	0.0764558	0.140698	0.0481153	-0.0196835	0.293421	0.113235	0.0640722	-0.209515	-0.171783
L6 (mm)	0.276233	0.278304	0.543512	0.191298	0.749454	0.00705578	0.303578	0.645074	0.551481	0.695606	0.522574	1	-0.100603	0.0213817	0.763957	0.779404	0.492648	-0.153167	-0.0299085	-0.586537	0.314705	0.534563	0.246686	0.122686	0.183898	0.188868	0.414253	0.426499	-0.263203	0.00620772	-0.193231	0.307943	0.672696	0.636696	0.774365	0.330669	0.28119	0.04238	0.323926	0.435744	0.411575	0.264538	0.152996	0.294133	0.179577	0.284853	-0.201944	0.188252	0.00343368
L1/L6	0.221357	0.478878	0.659342	0.943871	0.0356476	0.978657	0.914376	-0.359938	-0.543966	-0.41078	-0.353378	-0.100603	1	0.925467	-0.578701	-0.567494	-0.5506	-0.69856	0.697395	0.678891	-0.501048	-0.641176	0.0891499	-0.281107	-0.654746	-0.809588	-0.742155	0.139503	-0.874667	-0.697096	0.741155	0.78436	-0.631348	-0.429887	-0.574677	0.491605	0.355968	0.525041	0.500364	0.541099	0.632644	0.384115	0.427312	0.599074	0.173194	0.551342	-0.252979	0.489656	0.281357
L1/L2	0.297887	0.480555	0.600015	0.898388	-0.0159689	0.951579	0.898153	-0.49611	-0.318426	-0.269068	-0.207087	0.0213817	0.925467	1	-0.519339	-0.341235	-0.401344	-0.576073	0.605649	0.480959	-0.417771	-0.453377	0.127742	-0.212721	-0.529991	-0.649586	-0.595908	0.181183	-0.822639	-0.543027	0.626939	0.803868	-0.465609	-0.310571	-0.399892	0.431119	0.296234	0.44587	0.43859	0.497693	0.553603	0.298752	0.359507	0.50193	0.153694	0.465601	-0.210916	0.399614	0.224419
L2+L3	-0.010208	-0.0602906	0.0899367	-0.342083	0.582666	-0.514971	-0.252393	0.77764	0.787328	0.604233	0.45753	0.763957	-0.578701	-0.519339	1	0.799929	0.631595	0.120343	-0.475472	-0.687482	0.566607	0.654344	0.121928	0.212662	0.371101	0.523199	0.631139	0.19587	0.261123	0.293326	-0.458795	-0.17045	0.829472	0.674546	0.766906	-0.00593481	0.0740016	-0.152333	0.0589285	0.060311	0.0808086	0.0563835	-0.120845	-0.0544499	0.0179343	-0.0671775	-0.0678224	-0.052962	-0.133895
L3+L4	0.0529652	-0.0964167	-0.0325111	-0.344574	0.363988	-0.447266	-0.230595	0.415868	0.832001	0.775948	0.423971	0.779404	-0.567494	-0.341235	0.799929	1	0.697726	0.31137	-0.438053	-0.917648	0.601103	0.834291	0.0967391	0.170078	0.463478	0.624238	0.71661	0.158385	0.224797	0.467198	-0.573455	-0.188623	0.87974	0.701775	0.940451	-0.100827	-0.0844335	-0.280301	-0.126273	-0.0945721	-0.12569	-0.146422	-0.175096	-0.179203	-0.0814451	-0.192654	0.0118871	-0.12521	-0.123936
A1 (¬∞)	-0.0633581	-0.39577	-0.300873	-0.49495	0.0625693	-0.526166	-0.335942	0.35148	0.63424	0.522051	0.404169	0.492648	-0.5506	-0.401344	0.631595	0.697726	1	0.120166	-0.581745	-0.780677	0.616081	0.801598	-0.00982845	0.124242	0.487402	0.62435	0.717074	-0.056568	0.294764	0.627702	-0.650716	-0.238453	0.764101	0.441705	0.674266	-0.309567	-0.329467	-0.300972	-0.155622	-0.302732	-0.310732	-0.251987	-0.297818	-0.383285	-0.237992	-0.40788	0.148291	-0.24443	-0.127636
A2 (¬∞)	-0.0352067	-0.315751	-0.65169	-0.68709	-0.336911	-0.620182	-0.717906	-0.0635468	0.248837	0.225857	0.161075	-0.153167	-0.69856	-0.576073	0.120343	0.31137	0.120166	1	-0.592613	-0.463102	0.261732	0.459732	-0.0407184	0.369133	0.496751	0.62423	0.496445	-0.113395	0.695849	0.613847	-0.520656	-0.678496	0.356574	0.195514	0.318265	-0.392009	-0.317754	-0.60281	-0.566735	-0.50762	-0.616069	-0.379953	-0.447488	-0.719687	-0.207321	-0.638506	0.377362	-0.592042	-0.27464
A3 (¬∞)	0.199994	0.482065	0.684602	0.721543	0.354231	0.646399	0.665181	-0.176629	-0.563729	-0.280864	-0.0667916	-0.0299085	0.697395	0.605649	-0.475472	-0.438053	-0.581745	-0.592613	1	0.579562	-0.658705	-0.665319	0.0779534	-0.288731	-0.419779	-0.785916	-0.661026	0.211608	-0.617037	-0.776899	0.647561	0.593873	-0.687622	-0.293496	-0.399385	0.4478	0.463417	0.548022	0.431379	0.593291	0.572155	0.336526	0.569481	0.747834	0.406983	0.770746	-0.305773	0.498391	0.260031
A4 (¬∞)	0.0350597	0.310557	0.309859	0.533815	-0.0939919	0.568278	0.418328	-0.355526	-0.716892	-0.712081	-0.307641	-0.586537	0.678891	0.480959	-0.687482	-0.917648	-0.780677	-0.463102	0.579562	1	-0.729698	-0.912618	-0.00814701	-0.167925	-0.519302	-0.711264	-0.786626	0.0264798	-0.376466	-0.66309	0.71025	0.37276	-0.892943	-0.606348	-0.914491	0.292705	0.271784	0.420365	0.297268	0.318724	0.356331	0.312494	0.360087	0.427934	0.254154	0.461046	-0.124077	0.273619	0.173517
A5 (¬∞)	-0.263608	-0.419767	-0.342492	-0.451852	-0.0656847	-0.450951	-0.364305	0.262395	0.620877	0.339152	-0.00643107	0.314705	-0.501048	-0.417771	0.566607	0.601103	0.616081	0.261732	-0.658705	-0.729698	1	0.527602	-0.0603092	-0.0468375	0.238552	0.506234	0.522587	-0.30311	0.305883	0.507757	-0.503061	-0.35148	0.706634	0.356561	0.595858	-0.468545	-0.207832	-0.317393	-0.169306	-0.398614	-0.311264	-0.308117	-0.345516	-0.389305	-0.374646	-0.478166	0.107005	-0.173316	-0.0838808
A6 (¬∞)	0.0324917	-0.282266	-0.348478	-0.5252	0.0134857	-0.530481	-0.40655	0.361161	0.660006	0.707056	0.288848	0.534563	-0.641176	-0.453377	0.654344	0.834291	0.801598	0.459732	-0.665319	-0.912618	0.527602	1	0.0184638	0.297138	0.536311	0.756571	0.811236	0.0540419	0.36727	0.724739	-0.72319	-0.348279	0.882983	0.571566	0.817416	-0.167622	-0.365099	-0.436169	-0.334816	-0.314202	-0.360589	-0.259188	-0.423536	-0.501713	-0.263047	-0.528284	0.152625	-0.331824	-0.218592
W7 (mm)	0.103008	0.298224	0.291038	0.190452	0.293303	0.114905	0.203985	0.11692	0.0743217	0.0738471	0.214214	0.246686	0.0891499	0.127742	0.121928	0.0967391	-0.00982845	-0.0407184	0.0779534	-0.00814701	-0.0603092	0.0184638	1	0.301899	0.175438	0.0398258	0.178725	0.279129	0.0917023	0.0246841	0.376932	0.325738	0.0696081	0.141686	0.0849419	0.175959	0.331917	0.00465267	0.304269	0.352427	0.252868	0.223042	0.118301	0.251743	0.241055	0.27114	-0.195259	0.125111	-0.0472488
W8 (mm)	0.326523	0.0982596	-0.0936034	-0.208746	0.0866718	-0.237277	-0.198678	0.167009	0.165831	0.164678	0.311029	0.122686	-0.281107	-0.212721	0.212662	0.170078	0.124242	0.369133	-0.288731	-0.167925	-0.0468375	0.297138	0.301899	1	0.503249	0.35952	0.435315	0.333917	0.294125	0.357051	-0.248944	-0.0397067	0.265656	0.119817	0.150835	0.176189	0.00149423	-0.171859	0.0859136	0.114342	-0.00994657	0.0444039	-0.219515	-0.264896	0.208061	-0.150903	0.0833662	-0.390183	-0.33918
W9 (mm)	0.117475	-0.173776	-0.360778	-0.588397	0.0687679	-0.632682	-0.534427	0.224487	0.355033	0.345486	0.393412	0.183898	-0.654746	-0.529991	0.371101	0.463478	0.487402	0.496751	-0.419779	-0.519302	0.238552	0.536311	0.175438	0.503249	1	0.697665	0.68112	0.268761	0.574362	0.589793	-0.558631	-0.336603	0.52172	0.368565	0.488189	-0.263819	-0.187538	-0.260085	-0.157853	-0.232624	-0.380713	-0.2299	-0.284971	-0.376451	0.106467	-0.273812	0.112186	-0.440639	-0.339337
W10 (mm)	-0.0230835	-0.323652	-0.603917	-0.766798	-0.152583	-0.746166	-0.699432	0.205713	0.609181	0.478604	0.309939	0.188868	-0.809588	-0.649586	0.523199	0.624238	0.62435	0.62423	-0.785916	-0.711264	0.506234	0.756571	0.0398258	0.35952	0.697665	1	0.878591	0.110805	0.685663	0.870508	-0.794017	-0.528603	0.761996	0.481389	0.610901	-0.38243	-0.414791	-0.535621	-0.492054	-0.504181	-0.569417	-0.375503	-0.508468	-0.650588	-0.149022	-0.600398	0.218501	-0.552941	-0.38155
W11 (mm)	0.0286449	-0.245036	-0.393095	-0.636048	0.0687253	-0.670689	-0.542947	0.392197	0.593604	0.608873	0.410098	0.414253	-0.742155	-0.595908	0.631139	0.71661	0.717074	0.496445	-0.661026	-0.786626	0.522587	0.811236	0.178725	0.435315	0.68112	0.878591	1	0.180604	0.559994	0.876049	-0.836576	-0.374738	0.806588	0.549326	0.730376	-0.264084	-0.28295	-0.494422	-0.36586	-0.30097	-0.393071	-0.267893	-0.444561	-0.47449	-0.0803998	-0.453952	0.0769452	-0.419795	-0.369478
W12 (mm)	0.624543	0.649286	0.481707	0.304141	0.499054	0.18339	0.319667	0.260516	0.0481101	0.220242	0.386136	0.426499	0.139503	0.181183	0.19587	0.158385	-0.056568	-0.113395	0.211608	0.0264798	-0.30311	0.0540419	0.279129	0.333917	0.268761	0.110805	0.180604	1	-0.243453	-0.0767257	-0.00241235	0.442606	0.13721	0.228101	0.160482	0.483885	0.188431	0.139621	0.327347	0.56639	0.490563	0.350757	0.154425	0.241459	0.524574	0.381731	-0.146644	-0.084656	-0.225817
W7/L1	-0.289716	-0.463828	-0.775243	-0.912014	-0.28462	-0.882506	-0.932725	0.083862	0.322478	0.0979299	0.21048	-0.263203	-0.874667	-0.822639	0.261123	0.224797	0.294764	0.695849	-0.617037	-0.376466	0.305883	0.36727	0.0917023	0.294125	0.574362	0.685663	0.559994	-0.243453	1	0.656076	-0.495015	-0.746469	0.328413	0.167729	0.221335	-0.565119	-0.344715	-0.473805	-0.520626	-0.592517	-0.708759	-0.416447	-0.443793	-0.59593	-0.160987	-0.551029	0.237607	-0.492835	-0.295606
W11/P	-0.0920468	-0.440224	-0.729884	-0.736417	-0.417974	-0.64025	-0.666702	0.0182437	0.436738	0.359845	0.14674	0.00620772	-0.697096	-0.543027	0.293326	0.467198	0.627702	0.613847	-0.776899	-0.66309	0.507757	0.724739	0.0246841	0.357051	0.589793	0.870508	0.876049	-0.0767257	0.656076	1	-0.827479	-0.515417	0.622833	0.288001	0.470356	-0.489469	-0.508334	-0.588913	-0.572068	-0.599814	-0.663984	-0.474104	-0.609169	-0.734176	-0.299604	-0.738139	0.227102	-0.550891	-0.368708
W7/W11	0.041241	0.410272	0.561239	0.713672	0.140497	0.693778	0.639892	-0.257239	-0.458832	-0.497181	-0.249663	-0.193231	0.741155	0.626939	-0.458795	-0.573455	-0.650716	-0.520656	0.647561	0.71025	-0.503061	-0.72319	0.376932	-0.248944	-0.558631	-0.794017	-0.836576	-0.00241235	-0.495015	-0.827479	1	0.547244	-0.676257	-0.399544	-0.603801	0.374125	0.469906	0.476853	0.539012	0.497545	0.541351	0.401208	0.488279	0.615017	0.18993	0.588188	-0.208833	0.508231	0.340055
H13 (mm)	0.437711	0.639763	0.773346	0.855999	0.349926	0.804595	0.880906	-0.0651703	-0.200274	-0.112761	0.0392651	0.307943	0.78436	0.803868	-0.17045	-0.188623	-0.238453	-0.678496	0.593873	0.37276	-0.35148	-0.348279	0.325738	-0.0397067	-0.336603	-0.528603	-0.374738	0.442606	-0.746469	-0.515417	0.547244	1	-0.254345	-0.111422	-0.204341	0.512678	0.503257	0.519149	0.643535	0.725966	0.736299	0.419791	0.386478	0.634547	0.409896	0.642919	-0.351114	0.382362	0.076483
H14 (mm)	0.0339702	-0.18194	-0.196225	-0.460911	0.210297	-0.517409	-0.346794	0.53585	0.760133	0.71847	0.381426	0.672696	-0.631348	-0.465609	0.829472	0.87974	0.764101	0.356574	-0.687622	-0.892943	0.706634	0.882983	0.0696081	0.265656	0.52172	0.761996	0.806588	0.13721	0.328413	0.622833	-0.676257	-0.254345	1	0.70931	0.889498	-0.12552	-0.220221	-0.336551	-0.160973	-0.193199	-0.196075	-0.159429	-0.351017	-0.370888	-0.15774	-0.390709	0.062017	-0.268309	-0.230877
H15 (5-14,mm)	0.0642965	0.0612323	0.0753327	-0.232704	0.42199	-0.341107	-0.16903	0.488659	0.566288	0.655171	0.448456	0.636696	-0.429887	-0.310571	0.674546	0.701775	0.441705	0.195514	-0.293496	-0.606348	0.356561	0.571566	0.141686	0.119817	0.368565	0.481389	0.549326	0.228101	0.167729	0.288001	-0.399544	-0.111422	0.70931	1	0.813191	-0.0117307	-0.00231155	-0.186108	-0.0762339	-0.00645733	0.0473535	-0.00750162	-0.0838144	-0.0612437	-0.0197735	-0.0714807	-0.036305	-0.0123434	-0.0628293
H15' (4-14)	0.0570344	-0.0859296	-0.0307006	-0.353517	0.378243	-0.454494	-0.246423	0.529665	0.669226	0.801328	0.447754	0.774365	-0.574677	-0.399892	0.766906	0.940451	0.674266	0.318265	-0.399385	-0.914491	0.595858	0.817416	0.0849419	0.150835	0.488189	0.610901	0.730376	0.160482	0.221335	0.470356	-0.603801	-0.204341	0.889498	0.813191	1	-0.102362	-0.0848046	-0.288282	-0.133772	-0.094719	-0.11535	-0.139511	-0.16024	-0.181097	-0.0440989	-0.174774	0.0226979	-0.14371	-0.129878
M16 (mm)	0.404973	0.530739	0.688006	0.615197	0.490901	0.518708	0.603343	0.23522	-0.239864	0.116988	0.0391181	0.330669	0.491605	0.431119	-0.00593481	-0.100827	-0.309567	-0.392009	0.4478	0.292705	-0.468545	-0.167622	0.175959	0.176189	-0.263819	-0.38243	-0.264084	0.483885	-0.565119	-0.489469	0.374125	0.512678	-0.12552	-0.0117307	-0.102362	1	0.150569	0.412179	0.460644	0.67713	0.655594	0.614143	0.318053	0.541678	0.263624	0.513107	-0.305903	0.39215	0.131377
M17 (mm)	0.113007	0.437658	0.625762	0.498145	0.521835	0.364796	0.467367	0.209641	-0.0908848	-0.0918122	0.153132	0.28119	0.355968	0.296234	0.0740016	-0.0844335	-0.329467	-0.317754	0.463417	0.271784	-0.207832	-0.365099	0.331917	0.00149423	-0.187538	-0.414791	-0.28295	0.188431	-0.344715	-0.508334	0.469906	0.503257	-0.220221	-0.00231155	-0.0848046	0.150569	1	0.056694	0.409124	0.549212	0.512228	0.32319	0.367109	0.572057	0.350547	0.57937	-0.303678	0.361819	0.100305
M18 (mm)	0.191113	0.352338	0.529262	0.543434	0.29151	0.477306	0.524856	-0.0296826	-0.206994	-0.272314	-0.160214	0.04238	0.525041	0.44587	-0.152333	-0.280301	-0.300972	-0.60281	0.548022	0.420365	-0.317393	-0.436169	0.00465267	-0.171859	-0.260085	-0.535621	-0.494422	0.139621	-0.473805	-0.588913	0.476853	0.519149	-0.336551	-0.186108	-0.288282	0.412179	0.056694	1	0.509176	0.421438	0.532328	0.32521	0.309708	0.566013	0.344491	0.553235	-0.346025	0.36287	0.0635366
J19 (mm)	0.405218	0.517819	0.689606	0.603328	0.508366	0.480789	0.621995	0.200268	-0.105055	-0.131465	0.122194	0.323926	0.500364	0.43859	0.0589285	-0.126273	-0.155622	-0.566735	0.431379	0.297268	-0.169306	-0.334816	0.304269	0.0859136	-0.157853	-0.492054	-0.36586	0.327347	-0.520626	-0.572068	0.539012	0.643535	-0.160973	-0.0762339	-0.133772	0.460644	0.409124	0.509176	1	0.72391	0.667167	0.459682	0.340823	0.606675	0.415196	0.612915	-0.346907	0.335693	0.0323582
J20 (mm)	0.493052	0.68369	0.851086	0.710369	0.669418	0.554995	0.70754	0.269487	-0.170791	0.0130987	0.257684	0.435744	0.541099	0.497693	0.060311	-0.0945721	-0.302732	-0.50762	0.593291	0.318724	-0.398614	-0.314202	0.352427	0.114342	-0.232624	-0.504181	-0.30097	0.56639	-0.592517	-0.599814	0.497545	0.725966	-0.193199	-0.00645733	-0.094719	0.67713	0.549212	0.421438	0.72391	1	0.823615	0.723944	0.364972	0.67429	0.511281	0.694444	-0.391041	0.360724	-0.0102769
J21 (mm)	0.317508	0.625297	0.877119	0.779495	0.631729	0.636451	0.775754	0.244168	-0.114193	-0.0782437	0.0764558	0.411575	0.632644	0.553603	0.0808086	-0.12569	-0.310732	-0.616069	0.572155	0.356331	-0.311264	-0.360589	0.252868	-0.00994657	-0.380713	-0.569417	-0.393071	0.490563	-0.708759	-0.663984	0.541351	0.736299	-0.196075	0.0473535	-0.11535	0.655594	0.512228	0.532328	0.667167	0.823615	1	0.61017	0.45793	0.665919	0.434512	0.695026	-0.306481	0.407984	0.132878
J22 (mm)	0.314675	0.416581	0.605952	0.49569	0.488973	0.378498	0.480103	0.269873	-0.177258	0.00422387	0.140698	0.264538	0.384115	0.298752	0.0563835	-0.146422	-0.251987	-0.379953	0.336526	0.312494	-0.308117	-0.259188	0.223042	0.0444039	-0.2299	-0.375503	-0.267893	0.350757	-0.416447	-0.474104	0.401208	0.419791	-0.159429	-0.00750162	-0.139511	0.614143	0.32319	0.32521	0.459682	0.723944	0.61017	1	0.175463	0.449517	0.239608	0.401743	-0.321382	0.304283	0.00663144
B1 (mm)	-0.156997	0.267401	0.564457	0.492879	0.417283	0.395711	0.471804	0.062837	-0.248919	-0.112468	0.0481153	0.152996	0.427312	0.359507	-0.120845	-0.175096	-0.297818	-0.447488	0.569481	0.360087	-0.345516	-0.423536	0.118301	-0.219515	-0.284971	-0.508468	-0.444561	0.154425	-0.443793	-0.609169	0.488279	0.386478	-0.351017	-0.0838144	-0.16024	0.318053	0.367109	0.309708	0.340823	0.364972	0.45793	0.175463	1	0.553118	0.246553	0.757347	0.29959	0.398689	0.738627
B2 (mm)	0.152799	0.522191	0.831393	0.721857	0.61966	0.57106	0.701675	0.166609	-0.247775	-0.0891183	-0.0196835	0.294133	0.599074	0.50193	-0.0544499	-0.179203	-0.383285	-0.719687	0.747834	0.427934	-0.389305	-0.501713	0.251743	-0.264896	-0.376451	-0.650588	-0.47449	0.241459	-0.59593	-0.734176	0.615017	0.634547	-0.370888	-0.0612437	-0.181097	0.541678	0.572057	0.566013	0.606675	0.67429	0.665919	0.449517	0.553118	1	0.34244	0.882456	-0.618349	0.790268	0.282306
B3 (mm)	0.3427	0.497085	0.448407	0.277901	0.470957	0.155288	0.254038	0.163121	-0.132166	-0.053944	0.293421	0.179577	0.173194	0.153694	0.0179343	-0.0814451	-0.237992	-0.207321	0.406983	0.254154	-0.374646	-0.263047	0.241055	0.208061	0.106467	-0.149022	-0.0803998	0.524574	-0.160987	-0.299604	0.18993	0.409896	-0.15774	-0.0197735	-0.0440989	0.263624	0.350547	0.344491	0.415196	0.511281	0.434512	0.239608	0.246553	0.34244	1	0.64463	-0.16956	-0.293953	-0.465108
B (mm)	0.154321	0.569232	0.830817	0.68171	0.667886	0.517824	0.654169	0.175222	-0.275948	-0.109798	0.113235	0.284853	0.551342	0.465601	-0.0671775	-0.192654	-0.40788	-0.638506	0.770746	0.461046	-0.478166	-0.528284	0.27114	-0.150903	-0.273812	-0.600398	-0.453952	0.381731	-0.551029	-0.738139	0.588188	0.642919	-0.390709	-0.0714807	-0.174774	0.513107	0.57937	0.553235	0.612915	0.694444	0.695026	0.401743	0.757347	0.882456	0.64463	1	-0.300649	0.47769	0.252671
B1/B2	-0.300138	-0.321909	-0.402406	-0.333443	-0.319492	-0.2532	-0.330751	-0.142424	0.0345468	-0.0327595	0.0640722	-0.201944	-0.252979	-0.210916	-0.0678224	0.0118871	0.148291	0.377362	-0.305773	-0.124077	0.107005	0.152625	-0.195259	0.0833662	0.112186	0.218501	0.0769452	-0.146644	0.237607	0.227102	-0.208833	-0.351114	0.062017	-0.036305	0.0226979	-0.305903	-0.303678	-0.346025	-0.346907	-0.391041	-0.306481	-0.321382	0.29959	-0.618349	-0.16956	-0.300649	1	-0.520646	0.370036
B2/B3	-0.0636485	0.219341	0.5582	0.548518	0.33767	0.472842	0.542053	0.080905	-0.161424	-0.0519599	-0.209515	0.188252	0.489656	0.399614	-0.052962	-0.12521	-0.24443	-0.592042	0.498391	0.273619	-0.173316	-0.331824	0.125111	-0.390183	-0.440639	-0.552941	-0.419795	-0.084656	-0.492835	-0.550891	0.508231	0.382362	-0.268309	-0.0123434	-0.14371	0.39215	0.361819	0.36287	0.335693	0.360724	0.407984	0.304283	0.398689	0.790268	-0.293953	0.47769	-0.520646	1	0.588322
B1/B3	-0.374493	-0.0909441	0.211851	0.265591	0.0576952	0.262145	0.259498	-0.0507105	-0.157797	-0.0793055	-0.171783	0.00343368	0.281357	0.224419	-0.133895	-0.123936	-0.127636	-0.27464	0.260031	0.173517	-0.0838808	-0.218592	-0.0472488	-0.33918	-0.339337	-0.38155	-0.369478	-0.225817	-0.295606	-0.368708	0.340055	0.076483	-0.230877	-0.0628293	-0.129878	0.131377	0.100305	0.0635366	0.0323582	-0.0102769	0.132878	0.00663144	0.738627	0.282306	-0.465108	0.252671	0.370036	0.588322	1
