# Supplementary material for: A tissue engineering approach to regenerate the cranial suture skeletal stem cell niche with a multicompartment biomaterial scaffold
Source: Bone Res. 2026 May 28;14:58. doi: 10.1038/s41413-026-00539-z (PMC13219457; doi:10.1038/s41413-026-00539-z)
Supplement: Supplementary file 7 — 41413_2026_539_MOESM7_ESM [file 41413_2026_539_MOESM7_ESM.xlsx]

## Sheet: Table S6
(A) P42 Trial
	Control			Mutant			Control + SS/TS			Mutant + SS/TS				Control vs. Mutant	Control vs. Control + SS/TS	Control vs. Mutant + SS/TS	Mutant vs. Control + SS/TS	Mutant vs. Mutant + SS/TS	Control + SS/TS vs. Mutant + SS/TS
BW (g)	23.54	3.06638	10	18.96	1.51756	5	21.5	2.16795	6	18.6	0.547723	5		0.0039	0.1159	0.0023	0.0499	0.4302	0.028
B (mm)	22.669	0.446096	10	20.1687	0.459923	5	22.5901	0.376559	6	21.2876	0.75722	5		<0.0001	0.4793	0.0143	<0.0001	0.022	0.0143
A (mm)	6.69014	0.187086	10	4.3455	0.602014	5	6.86476	0.455479	6	5.59782	0.293381	5		0.0002	0.0682	0.0001	<0.0001	0.0013	0.0001
P (mm)	15.9789	0.392652	10	15.8232	0.822535	5	15.7254	0.489492	6	15.6898	1.0506	5		0.9564	0.9564	0.9564	0.9564	0.9564	0.9564
A/P	0.418894	0.0148122	10	0.276483	0.049999	5	0.437409	0.0396511	6	0.359129	0.0438178	5		0.0051	0.2121	0.0291	0.0019	0.0246	0.0196
L1 (mm)	7.45375	0.255996	10	4.95557	0.577515	5	7.62929	0.474727	6	6.58475	0.102884	5		0.0001	0.0727	<0.0001	<0.0001	0.0006	0.0006
L2 (mm)	7.24875	0.506527	10	8.36285	1.5799	5	6.92323	0.399923	6	7.27985	0.663149	5		0.3225	0.3225	0.9386	0.3225	0.3225	0.4008
L3 (mm)	4.40365	0.327033	10	4.77506	1.0877	5	4.44586	0.398145	6	4.97682	0.746616	5		0.8329	0.8397	0.6177	0.8329	0.8397	0.6177
L4 (mm)	3.2765	0.307572	10	3.70055	1.06568	5	3.38855	0.50623	6	4.32636	1.47191	5		0.6446	0.6446	0.6446	0.6446	0.6446	0.6446
L5 (mm)	2.85888	0.2139	10	3.22495	0.515231	5	2.77483	0.233366	6	3.00726	0.196897	5		0.3259	0.4934	0.3259	0.3259	0.4934	0.3259
L6 (mm)	25.2415	0.479514	10	25.019	3.66921	5	25.1618	0.587779	6	27.4916	3.3065	5		0.9447	0.9447	0.5975	0.9447	0.5975	0.5975
L1/L6	0.29529	0.00807739	10	0.201517	0.0367407	5	0.30324	0.0179599	6	0.242835	0.0344624	5		0.0128	0.3474	0.0396	0.0102	0.1262	0.0263
L1/L2	1.03436	0.100982	10	0.611904	0.148919	5	1.10734	0.124358	6	0.911844	0.10054	5		0.0026	0.1716	0.0457	0.0015	0.0098	0.0183
L2+L3	11.6524	0.554227	10	13.1379	2.37346	5	11.3691	0.501418	6	12.2567	1.40977	5		0.4766	0.4766	0.4864	0.4766	0.5051	0.4766
L3+L4	7.68015	0.439243	10	8.47561	1.95102	5	7.83441	0.418852	6	10.6197	2.54934	5		0.5131	0.5131	0.2131	0.5131	0.3559	0.2131
A1 (¬∞)	21.6014	0.711005	10	24.9545	5.00717	5	21.233	1.53428	6	26.6869	3.24883	5		0.3168	0.605	0.0726	0.3168	0.605	0.0726
A2 (¬∞)	168.492	1.13207	10	176.148	3.56406	5	168.641	1.07944	6	176.419	0.0281716	5		0.0076	0.5881	<0.0001	0.0076	0.5881	<0.0001
A3 (¬∞)	166.049	1.8319	10	152.704	9.59345	5	166.727	1.50452	6	158.666	3.99145	5		0.0532	0.4412	0.0353	0.0532	0.3058	0.0353
A4 (¬∞)	164.364	2.31296	10	150.882	17.1936	5	164.572	5.61289	6	131.339	25.2629	5		0.2342	0.9432	0.1301	0.2342	0.2369	0.1301
A5 (¬∞)	132.66	3.10545	10	134.328	9.03173	5	130.552	3.39625	6	139.293	6.46207	5		0.7138	0.4912	0.2497	0.506	0.506	0.215
A6 (¬∞)	66.8333	2.03914	10	78.4908	9.7362	5	68.2754	5.32254	6	83.3244	7.63181	5		0.1103	0.554	0.0229	0.1227	0.4959	0.0229
W7 (mm)	2.46356	0.117138	10	2.45745	0.0550779	5	2.34461	0.112748	6	2.43244	0.0382475	5		0.9018	0.2097	0.5579	0.2097	0.5579	0.2452
W8 (mm)	6.27846	0.173936	10	7.4304	0.810055	5	6.13611	0.111826	6	6.31501	0.0947749	5		0.0552	0.0806	0.6137	0.0552	0.0552	0.0552
W9 (mm)	4.07533	0.507369	10	5.53631	0.457512	5	4.06756	0.48628	6	5.03004	1.01752	5		0.0013	0.6573	0.106	0.0013	0.2847	0.106
W10 (mm)	5.25809	0.189618	10	6.76393	0.6334	5	5.27276	0.0947684	6	6.45033	0.235406	5		0.0029	0.2828	<0.0001	0.0029	0.1399	0.0001
W11 (mm)	7.30133	0.432585	10	9.25167	0.448902	5	7.13748	0.280813	6	8.68895	0.782212	5		0.0001	0.2521	0.013	0.0001	0.1694	0.012
W12 (mm)	9.90358	0.277955	10	9.97232	0.201538	5	10.0228	0.202449	6	9.75424	0.221431	5		0.6969	0.5165	0.5165	0.6969	0.4314	0.4223
W7/L1	0.330642	0.0143731	10	0.500853	0.054933	5	0.307711	0.0123215	6	0.369549	0.0115169	5		0.0029	0.0055	0.0006	0.0022	0.0055	<0.0001
W11/P	0.456991	0.0257243	10	0.584842	0.0104332	5	0.454282	0.0235348	6	0.553093	0.0131406	5		<0.0001	0.1403	<0.0001	<0.0001	0.0006	<0.0001
W7/W11	0.337924	0.0149811	10	0.266233	0.0163963	5	0.328593	0.0126313	6	0.281506	0.0216521	5		0.0001	0.083	0.0013	0.0002	0.083	0.0024
H13 (mm)	5.1412	0.257903	10	4.4744	0.335173	5	5.07283	0.232461	6	4.73996	0.223194	5		0.0243	0.6011	0.0243	0.0243	0.223	0.0598
H14 (mm)	5.89344	0.0853018	10	7.27251	1.90955	5	5.95634	0.203657	6	7.45239	0.988627	5		0.3007	0.6042	0.0799	0.3007	0.8664	0.0799
H15 (5-14,mm)	5.90432	0.175651	10	6.15006	0.626541	5	5.86938	0.228556	6	6.23202	0.331558	5		0.6587	0.8125	0.2775	0.6587	0.8125	0.2775
H15' (4-14)	6.99306	0.282919	10	7.98333	1.87208	5	6.99825	0.314529	6	9.64733	2.22915	5		0.3718	0.984	0.1695	0.3718	0.3718	0.1695
M16 (mm)	4.46798	0.220885	10	4.30932	0.328777	5	4.623	0.369544	6	4.06868	0.103009	5		0.321	0.321	0.0018	0.2295	0.2295	0.0326
M17 (mm)	4.23452	0.114237	10	3.78542	0.524537	5	3.63081	0.33423	6	3.66493	0.28182	5		0.2589	0.0262	0.0262	0.8078	0.8078	0.8669
M18 (mm)	2.27187	0.0891194	10	2.08103	0.0999954	5	2.6453	0.166735	6	2.07258	0.0356567	5		0.0016	0.0004	<0.0001	<0.0001	0.1457	<0.0001
J19 (mm)	3.65141	0.119079	10	3.38322	0.103663	5	3.48983	0.130911	6	3.38678	0.0674116	5		0.0029	0.0449	0.0005	0.1342	0.6401	0.1342
J20 (mm)	11.4356	0.225861	10	10.9535	0.470823	5	11.2035	0.210894	6	10.6019	0.227375	5		0.0838	0.0831	0.0006	0.2147	0.1497	0.0035
J21 (mm)	8.81304	0.258989	10	8.0676	0.303635	5	8.95353	0.236541	6	7.77868	0.210303	5		0.0011	0.0976	<0.0001	0.0006	0.0497	<0.0001
J22 (mm)	1.84359	0.109473	10	1.79174	0.204276	5	1.8798	0.0982557	6	1.59729	0.0531991	5		0.4158	0.4103	0.0002	0.4103	0.1349	0.0006
B1 (mm)	2.5539	0.252559	10	2.06513	0.105199	5	2.44574	0.263719	6	2.44407	0.059495	5		0.0006	0.3539	0.2213	0.0201	0.0007	0.6656
B2 (mm)	3.61414	0.17641	10	2.80556	0.340656	5	3.53469	0.12645	6	2.97835	0.332585	5		0.0195	0.3811	0.0195	0.0195	0.4449	0.0256
B3 (mm)	3.52755	0.296744	10	3.6708	0.118796	5	3.5328	0.237439	6	3.54506	0.0504747	5		0.503	0.9792	0.9792	0.503	0.4683	0.9792
B (mm)	9.69559	0.385155	10	8.54148	0.528189	5	9.51323	0.335848	6	8.96748	0.341606	5		0.0141	0.3433	0.0141	0.0208	0.2117	0.0412
B1/B2	0.707724	0.0740527	10	0.740911	0.0507329	5	0.693877	0.0913802	6	0.827357	0.0754913	5		0.3999	0.7681	0.0798	0.3999	0.1438	0.0798
B2/B3	1.03131	0.10254	10	0.763315	0.0780446	5	1.00422	0.0734336	6	0.84134	0.105248	5		0.0008	0.3703	0.0144	0.0014	0.1799	0.0227
B1/B3	0.730301	0.108182	10	0.562596	0.0225488	5	0.694939	0.0894619	6	0.689732	0.0264653	5		0.0015	0.3983	0.2893	0.0187	0.0002	0.6037
(B) P28 Trial
	Control			Mutant			Control + SS/TS			Mutant + SS/TS				Control vs. Mutant	Control vs. Control + SS/TS	Control vs. Mutant + SS/TS	Mutant vs. Control + SS/TS	Mutant vs. Mutant + SS/TS	Control + SS/TS vs. Mutant + SS/TS
BW (g)	19.3333	1.36626	6	18	1.1547	4	20	0.790569	5	18.5	0.57735	4		0.254	0.3758	0.3097	0.0846	0.4382	0.0739
B (mm)	22.3567	0.521877	6	19.3447	0.589502	4	22.4435	0.280539	5	20.195	0.24435	4		<0.0001	0.1347	<0.0001	0.0002	0.0123	<0.0001
A (mm)	6.40406	0.0919193	6	4.36041	0.431681	4	6.56878	0.25229	5	5.23213	0.0923934	4		0.0006	0.0414	<0.0001	0.0002	0.0054	<0.0001
P (mm)	15.9527	0.492545	6	14.9842	0.157821	4	15.8748	0.333134	5	14.9629	0.151957	4		0.002	0.3124	0.002	0.002	0.3124	0.002
A/P	0.401729	0.0124698	6	0.290796	0.0257462	4	0.414089	0.0220891	5	0.349654	0.0026239	4		0.0005	0.0565	<0.0001	0.0001	0.0042	0.0007
L1 (mm)	7.21209	0.121005	6	4.88361	0.66623	4	7.3624	0.216444	5	5.97006	0.207761	4		0.0015	0.0395	0.0001	0.0012	0.0091	<0.0001
L2 (mm)	7.17772	0.574641	6	6.30601	0.259673	4	7.04816	0.25848	5	6.95269	0.0417258	4		0.0157	0.3493	0.3032	0.0142	0.0157	0.3032
L3 (mm)	4.36696	0.407647	6	5.43665	0.675056	4	4.45529	0.439959	5	3.90168	0.152821	4		0.0119	0.1357	0.0119	0.0119	0.0119	0.0119
L4 (mm)	3.34878	0.241506	6	3.54666	0.552059	4	3.21404	0.217436	5	3.5518	0.378991	4		0.711	0.6414	0.6414	0.6414	>0.9999	0.6414
L5 (mm)	3.02416	0.11887	6	2.89749	0.314576	4	3.05523	0.209094	5	2.88862	0.0150643	4		0.8072	>0.9999	0.2501	0.8072	>0.9999	0.4932
L6 (mm)	25.1297	0.524497	6	23.0704	1.83844	4	25.1351	0.453901	5	23.2649	0.0751995	4		0.1191	0.7229	0.0012	0.1191	0.7229	0.0013
L1/L6	0.287088	0.00718223	6	0.210962	0.0120669	4	0.293023	0.0112475	5	0.256637	0.00975977	4		0.0001	0.0631	0.0006	<0.0001	0.0004	0.0004
L1/L2	1.01047	0.0865116	6	0.772157	0.0738536	4	1.04599	0.057093	5	0.858827	0.0350362	4		0.0015	0.1602	0.0034	0.0013	0.0425	0.0013
L2+L3	11.5447	0.481245	6	11.7427	0.934729	4	11.5034	0.470867	5	10.8544	0.111095	4		0.9447	0.9783	0.104	0.9447	0.3367	0.1144
L3+L4	7.71574	0.267626	6	8.9833	1.22712	4	7.66933	0.269086	5	7.45348	0.22617	4		0.2263	0.8602	0.2263	0.2263	0.2263	0.3072
A1 (¬∞)	22.7428	0.881458	6	22.6476	3.51575	4	22.23	1.30081	5	23.9408	4.59124	4		>0.9999	>0.9999	>0.9999	>0.9999	>0.9999	>0.9999
A2 (¬∞)	167.858	1.33377	6	177.694	1.24045	4	168.118	0.35058	5	172.312	7.93235	4		<0.0001	0.4858	0.3239	0.0007	0.3239	0.3239
A3 (¬∞)	166.782	1.81666	6	154.911	7.05535	4	166.117	1.01535	5	160.519	0.127954	4		0.027	0.171	0.0004	0.027	0.0924	0.0004
A4 (¬∞)	163.199	2.71365	6	150.763	12.483	4	166.009	2.67858	5	159.64	2.71137	4		0.153	0.153	0.153	0.153	0.2304	0.0599
A5 (¬∞)	131.438	2.292	6	133.983	3.62726	4	130.473	3.2887	5	132.672	1.3585	4		0.5227	0.6572	0.5227	0.5227	0.6572	0.5227
A6 (¬∞)	67.9806	1.97175	6	75.3895	11.1549	4	67.0525	2.72208	5	70.9146	1.86028	4		0.4566	0.5991	0.1623	0.4566	0.5991	0.1623
W7 (mm)	2.49529	0.0789904	6	2.41484	0.0419771	4	2.50759	0.159617	5	2.28463	0.160986	4		0.1755	0.9689	0.1755	0.3582	0.3377	0.1755
W8 (mm)	6.26503	0.155803	6	6.5309	0.274114	4	6.26832	0.215456	5	6.26469	0.180042	4		0.3763	>0.9999	>0.9999	0.3763	0.3763	>0.9999
W9 (mm)	4.23926	0.392947	6	5.60595	0.0899395	4	4.53267	0.494841	5	4.52563	0.361344	4		0.0007	0.2085	0.2085	0.0081	0.0081	0.5396
W10 (mm)	5.35864	0.238468	6	7.34405	0.691336	4	5.55395	0.216789	5	6.18041	0.327009	4		0.004	0.0347	0.004	0.004	0.0077	0.0059
W11 (mm)	7.46671	0.225608	6	8.54518	0.896546	4	7.50571	0.33226	5	8.24815	0.467511	4		0.163	0.9129	0.1371	0.163	0.7722	0.1371
W12 (mm)	9.76567	0.20376	6	9.89159	0.445311	4	10.0489	0.243443	5	10.1137	0.23889	4		0.7713	0.241	0.241	0.7713	0.7713	0.7713
W7/L1	0.346168	0.0154116	6	0.500586	0.0596952	4	0.340501	0.0172365	5	0.382324	0.0136606	4		0.0033	0.1071	0.0031	0.0033	0.0056	0.0031
W11/P	0.468645	0.0255631	6	0.569853	0.0538306	4	0.473285	0.0300687	5	0.551521	0.0368457	4		0.0153	0.2904	0.0153	0.0153	0.2627	0.0153
W7/W11	0.334388	0.0129712	6	0.28456	0.0249431	4	0.334817	0.0295779	5	0.276824	0.0038273	4		0.0149	0.3583	<0.0001	0.0155	0.2558	0.0123
H13 (mm)	4.99274	0.134221	6	4.12147	0.118532	4	5.08259	0.178655	5	4.35076	0.332801	4		<0.0001	0.1405	0.0138	<0.0001	0.1181	0.0103
H14 (mm)	5.90219	0.182656	6	6.86746	1.35787	4	5.93829	0.0864654	5	5.98317	0.0418779	4		0.4577	0.7476	0.4577	0.4577	0.4577	0.4577
H15 (5-14,mm)	6.01134	0.0393565	6	6.20931	0.522365	4	5.96112	0.177668	5	6.00688	0.10661	4		0.8552	0.8552	>0.9999	0.8552	0.8552	0.8552
H15' (4-14)	7.20849	0.247716	6	7.68506	1.07462	4	6.88304	0.140769	5	7.23645	0.322388	4		0.6259	0.168	0.9774	0.5114	0.6259	0.3701
M16 (mm)	4.42511	0.173914	6	3.98921	0.465473	4	4.11864	0.318166	5	3.94116	0.27691	4		0.344	0.3389	0.1963	0.8642	0.9529	0.6623
M17 (mm)	3.9984	0.193032	6	3.4755	0.390146	4	3.93751	0.384556	5	3.28642	0.359185	4		0.1494	0.835	0.1174	0.2013	0.6636	0.1174
M18 (mm)	2.28507	0.102588	6	2.05065	0.0181275	4	2.33681	0.15264	5	1.80333	0.25518	4		0.0046	0.1978	0.0147	0.0117	0.065	0.0117
J19 (mm)	3.52691	0.111753	6	3.1458	0.0331335	4	3.4396	0.0849353	5	3.23098	0.117713	4		0.0004	0.0773	0.0048	0.0007	0.0903	0.0157
J20 (mm)	11.4469	0.344426	6	10.0483	0.0280162	4	11.3163	0.265806	5	10.3863	0.326963	4		0.0004	0.1819	0.0013	0.0004	0.0573	0.0022
J21 (mm)	8.82888	0.596884	6	7.12638	0.702058	4	8.90716	0.404721	5	7.71968	0.157057	4		0.0043	0.2942	0.0043	0.0043	0.0833	0.0031
J22 (mm)	2.14223	0.337167	6	1.58047	0.148583	4	1.9511	0.0704282	5	1.49986	0.177702	4		0.0056	0.1006	0.0056	0.0056	0.1882	0.0056
B1 (mm)	2.44354	0.234744	6	2.12226	0.218471	4	2.82691	0.197315	5	2.46087	0.145208	4		0.0139	0.006	0.163	0.0024	0.013	0.006
B2 (mm)	3.54079	0.234256	6	2.85123	0.211224	4	3.39488	0.515396	5	2.93231	0.29625	4		0.008	0.4936	0.0349	0.1167	0.4936	0.1523
B3 (mm)	3.59792	0.286627	6	3.43616	0.116963	4	3.51129	0.123438	5	3.43433	0.192495	4		0.6923	0.6923	0.6923	0.6923	>0.9999	0.6923
B (mm)	9.58225	0.563303	6	8.40966	0.546659	4	9.73308	0.442494	5	8.82751	0.633953	4		0.0313	0.4627	0.1125	0.0313	0.3146	0.085
B1/B2	0.690351	0.0489474	6	0.743134	0.0215708	4	0.855167	0.196309	5	0.841917	0.0355387	4		0.0756	0.1478	0.0022	0.2395	0.0115	0.652
B2/B3	0.989814	0.108854	6	0.828922	0.0332553	4	0.970541	0.167402	5	0.852204	0.0384952	4		0.058	0.6097	0.058	0.1938	0.3485	0.2117
B1/B3	0.68131	0.0676525	6	0.616539	0.0425937	4	0.805091	0.0483723	5	0.716459	0.00212357	4		0.0442	0.0073	0.0951	0.001	0.01	0.01
(C) P21 Trial
	Control			Mutant			Control + SS/TS			Mutant + SS/TS				Control vs. Mutant	Control vs. Control + SS/TS	Control vs. Mutant + SS/TS	Mutant vs. Control + SS/TS	Mutant vs. Mutant + SS/TS	Control + SS/TS vs. Mutant + SS/TS
BW (g)	19.8182	1.60114	11	16.7857	1.14808	7	21.3714	1.24461	7	19.8667	1.52534	6		0.0003	0.0197	0.3491	<0.0001	0.002	0.0368
B (mm)	22.2648	0.461191	11	19.668	1.58968	7	21.7724	1.38106	7	20.5815	1.52221	6		0.0148	0.2161	0.0458	0.0358	0.207	0.1421
A (mm)	6.34768	0.120147	11	4.76276	0.592461	7	6.30462	0.641661	7	5.80798	0.535815	6		0.0006	0.3176	0.0311	0.0006	0.0049	0.0689
P (mm)	15.9171	0.39645	11	14.9053	1.65887	7	15.4678	0.890334	7	14.7735	1.00639	6		0.4057	0.4057	0.2492	0.5929	0.9504	0.4057
A/P	0.39895	0.00965281	11	0.323798	0.0588711	7	0.407416	0.0340756	7	0.392709	0.0141073	6		0.0228	0.2986	0.2397	0.0228	0.0228	0.2397
L1 (mm)	7.08648	0.193021	11	5.37023	0.626436	7	7.03482	0.731246	7	6.45193	0.68515	6		0.0008	0.4732	0.06	0.0011	0.0154	0.11
L2 (mm)	7.09444	0.339621	11	6.42641	1.43879	7	6.8959	0.767349	7	6.48202	0.793475	6		0.7099	0.7099	0.7099	0.7099	>0.9999	0.7099
L3 (mm)	4.40254	0.240259	11	4.99913	0.911481	7	4.54017	0.404213	7	4.58627	0.712991	6		0.7215	0.7215	0.7446	0.7215	0.7215	0.9813
L4 (mm)	3.45851	0.262591	11	3.89547	1.6248	7	3.12552	0.305311	7	3.4684	0.150168	6		0.6789	0.1178	>0.9999	0.5744	0.6789	0.1178
L5 (mm)	2.87437	0.262927	11	3.07919	0.47694	7	2.81094	0.216402	7	2.79067	0.466879	6		0.7204	0.9209	0.9209	0.7204	0.7204	>0.9999
L6 (mm)	24.9163	0.527737	11	23.7704	3.87243	7	24.4073	1.15201	7	23.7793	1.77376	6		0.7882	0.7882	0.7882	0.9095	>0.9999	0.7882
L1/L6	0.284413	0.00506666	11	0.230199	0.0408863	7	0.287746	0.0212971	7	0.270875	0.0116771	6		0.0138	0.2557	0.0218	0.0138	0.0218	0.0453
L1/L2	1.00093	0.0547128	11	0.877192	0.252669	7	1.02474	0.0955089	7	1.00018	0.085569	6		0.5786	0.8375	>0.9999	0.5786	0.5786	0.8375
L2+L3	11.497	0.324306	11	10.9629	1.04011	7	11.4361	0.697668	7	11.0683	0.787836	6		0.6551	0.9235	0.6551	0.6551	0.9235	0.6551
L3+L4	7.86105	0.150081	11	7.91373	0.351653	7	7.66569	0.227637	7	8.05468	0.805038	6		0.7898	0.4866	0.7898	0.4866	0.7898	0.6558
A1 (¬∞)	21.9397	1.20387	11	23.9386	3.96369	7	21.8067	1.41358	7	21.2059	3.12928	6		0.5225	0.9246	0.8949	0.5225	0.5225	0.8949
A2 (¬∞)	169.927	1.9056	11	177.686	1.86501	7	169.806	4.853	7	175.247	4.45775	6		<0.0001	0.3488	0.0232	0.0046	0.112	0.0325
A3 (¬∞)	164.778	1.86295	11	157.433	5.06239	7	164.834	2.73098	7	158.36	7.00135	6		0.017	0.7059	0.0825	0.017	0.6983	0.0825
A4 (¬∞)	163.074	2.55034	11	156.551	4.95831	7	163.6	6.26491	7	154.294	13.5597	6		0.0667	0.7687	0.2404	0.1068	0.7687	0.2404
A5 (¬∞)	133.095	3.33053	11	134.475	3.82513	7	131.759	3.04948	7	137.571	6.86796	6		0.4936	0.4936	0.3986	0.3986	0.4936	0.3986
A6 (¬∞)	67.1859	2.90451	11	74.1518	10.393	7	68.1936	3.97074	7	70.7231	6.65789	6		0.5748	0.6322	0.5748	0.5748	0.6322	0.6322
W7 (mm)	2.45733	0.0865026	11	2.49399	0.138541	7	2.38424	0.197887	7	2.5133	0.30083	6		0.8882	0.8676	0.8882	0.8676	0.9781	0.8676
W8 (mm)	6.20999	0.213076	11	6.33684	0.273621	7	6.07274	0.0779873	7	6.33025	0.303402	6		0.5291	0.2052	0.5472	0.2052	>0.9999	0.2052
W9 (mm)	4.38301	0.257464	11	5.50609	0.424123	7	4.55284	0.64485	7	4.58888	0.675026	6		0.0005	0.348	0.348	0.0133	0.0222	0.5081
W10 (mm)	5.28815	0.106985	11	6.61068	0.227839	7	5.44676	0.354634	7	6.05744	0.377819	6		<0.0001	0.053	0.0013	<0.0001	0.0031	0.0031
W11 (mm)	7.40861	0.432022	11	8.3021	0.783603	7	7.06045	0.260602	7	7.81226	0.631613	6		0.0235	0.0269	0.0873	0.0107	0.0873	0.0235
W12 (mm)	9.72091	0.272627	11	9.88889	0.412134	7	9.98798	0.174386	7	9.75301	0.331742	6		0.7577	0.1458	0.9285	0.7577	0.7577	0.5311
W7/L1	0.3472	0.0201069	11	0.468201	0.0425906	7	0.343472	0.0562998	7	0.389766	0.0249133	6		0.0003	0.3194	0.0034	0.0007	0.0016	0.0366
W11/P	0.465713	0.0292522	11	0.559678	0.0478016	7	0.45854	0.043549	7	0.463907	0.0315896	6		0.0015	0.5007	0.5007	0.0015	0.0015	0.5007
W7/W11	0.333028	0.0275171	11	0.30288	0.0342126	7	0.338071	0.0309911	7	0.321653	0.0270037	6		0.2504	0.8047	0.5649	0.2504	0.5434	0.5434
H13 (mm)	4.95399	0.182583	11	4.4861	0.351489	7	5.03257	0.335983	7	4.74157	0.470622	6		0.0256	0.4292	0.2903	0.0256	0.2903	0.2903
H14 (mm)	6.00118	0.112296	11	6.58813	1.04984	7	6.03543	0.198893	7	6.41129	0.616251	6		0.3581	0.7861	0.3581	0.3581	0.7861	0.3581
H15 (5-14,mm)	6.0965	0.358315	11	6.0927	0.842936	7	5.9454	0.113286	7	6.01707	0.192992	6		>0.9999	>0.9999	>0.9999	>0.9999	>0.9999	>0.9999
H15' (4-14)	7.19791	0.236893	11	7.83344	2.13124	7	6.95413	0.178116	7	7.43388	0.586568	6		0.609	0.1647	0.609	0.609	0.7137	0.3425
M16 (mm)	4.24186	0.300497	11	3.55914	0.548128	7	3.9423	0.469937	7	3.85836	0.396697	6		0.1044	0.3073	0.2366	0.3073	0.3694	0.8069
M17 (mm)	4.08839	0.23822	11	3.57224	0.323471	7	3.85713	0.278795	7	3.62576	0.38473	6		0.0244	0.1423	0.0852	0.1423	0.7274	0.2775
M18 (mm)	2.21873	0.150502	11	1.92503	0.164517	7	2.24818	0.41492	7	1.91122	0.339916	6		0.0134	0.8526	0.1696	0.1696	0.8526	0.1869
J19 (mm)	3.49381	0.222483	11	3.20216	0.091386	7	3.3822	0.247557	7	3.39143	0.18863	6		0.0091	0.3868	0.3868	0.2028	0.1649	0.8623
J20 (mm)	11.1019	0.434405	11	10.3827	0.244671	7	10.9168	0.306595	7	10.7123	0.446586	6		0.0017	0.2691	0.163	0.0086	0.163	0.271
J21 (mm)	8.59033	0.433974	11	7.7889	0.661499	7	8.72918	0.501687	7	8.37746	0.540405	6		0.0413	0.4095	0.3775	0.0413	0.1544	0.2788
J22 (mm)	1.80055	0.104732	11	1.71154	0.14408	7	1.83394	0.149942	7	1.82466	0.137343	6		0.4128	0.9469	0.9469	0.4128	0.4128	>0.9999
B1 (mm)	2.64483	0.233203	11	2.40829	0.311905	7	2.67527	0.324371	7	2.44046	0.336457	6		0.3787	0.9486	0.3787	0.3787	0.9486	0.3787
B2 (mm)	3.57971	0.106464	11	2.94129	0.256569	7	3.42222	0.137925	7	3.00028	0.508378	6		0.0008	0.0196	0.0209	0.0019	0.2948	0.0437
B3 (mm)	3.35704	0.324904	11	3.47581	0.233166	7	3.54047	0.295179	7	3.3644	0.183095	6		0.6288	0.6288	>0.9999	0.8683	0.6288	0.6288
B (mm)	9.58158	0.478317	11	8.82538	0.560184	7	9.63796	0.37254	7	8.80514	0.823897	6		0.028	0.6895	0.0794	0.028	0.7044	0.0794
B1/B2	0.739249	0.0660937	11	0.820507	0.102412	7	0.779641	0.0697387	7	0.819326	0.070132	6		0.3104	0.531	0.2966	0.531	>0.9999	0.531
B2/B3	1.0769	0.124911	11	0.85042	0.100816	7	0.973706	0.103022	7	0.893596	0.157579	6		0.0024	0.0631	0.0473	0.0473	0.3185	0.2088
B1/B3	0.793842	0.0934429	11	0.693498	0.0852074	7	0.781154	0.128322	7	0.728399	0.116623	6		0.2276	0.9081	0.5908	0.5341	0.7374	0.7374

## Sheet: Reg PCA
	Age	BW (g)	B (mm)	A (mm)	P (mm)	A/P	L1 (mm)	L2 (mm)	L3 (mm)	L4 (mm)	L5 (mm)	L6 (mm)	L1/L6	L1/L2	L2+L3	L3+L4	A1 (¬∞)	A2 (¬∞)	A3 (¬∞)	A4 (¬∞)	A5 (¬∞)	A6 (¬∞)	W7 (mm)	W8 (mm)	W9 (mm)	W10 (mm)	W11 (mm)	W12 (mm)	W7/L1	W11/P	W7/W11	H13 (mm)	H14 (mm)	H15 (5-14,mm)	H15' (4-14)	M16 (mm)	M17 (mm)	M18 (mm)	J19 (mm)	J20 (mm)	J21 (mm)	J22 (mm)	B1 (mm)	B2 (mm)	B3 (mm)	B (mm)	B1/B2	B2/B3	B1/B3
Age	1	0.649117	0.347922	0.318616	0.239027	0.272917	0.338499	0.0448366	-0.05979	0.12192	0.311153	0.276233	0.221357	0.297887	-0.010208	0.0529652	-0.0633581	-0.0352067	0.199994	0.0350597	-0.263608	0.0324917	0.103008	0.326523	0.117475	-0.0230835	0.0286449	0.624543	-0.289716	-0.0920468	0.041241	0.437711	0.0339702	0.0642965	0.0570344	0.404973	0.113007	0.191113	0.405218	0.493052	0.317508	0.314675	-0.156997	0.152799	0.3427	0.154321	-0.300138	-0.0636485	-0.374493
BW (g)	0.649117	1	0.662003	0.616264	0.442504	0.51855	0.587017	0.0689845	-0.161093	-0.0111086	0.110547	0.278304	0.478878	0.480555	-0.0602906	-0.0964167	-0.39577	-0.315751	0.482065	0.310557	-0.419767	-0.282266	0.298224	0.0982596	-0.173776	-0.323652	-0.245036	0.649286	-0.463828	-0.440224	0.410272	0.639763	-0.18194	0.0612323	-0.0859296	0.530739	0.437658	0.352338	0.517819	0.68369	0.625297	0.416581	0.267401	0.522191	0.497085	0.569232	-0.321909	0.219341	-0.0909441
B (mm)	0.347922	0.662003	1	0.851647	0.765702	0.674707	0.857766	0.289094	-0.144101	0.0574118	0.139962	0.543512	0.659342	0.600015	0.0899367	-0.0325111	-0.300873	-0.65169	0.684602	0.309859	-0.342492	-0.348478	0.291038	-0.0936034	-0.360778	-0.603917	-0.393095	0.481707	-0.775243	-0.729884	0.561239	0.773346	-0.196225	0.0753327	-0.0307006	0.688006	0.625762	0.529262	0.689606	0.851086	0.877119	0.605952	0.564457	0.831393	0.448407	0.830817	-0.402406	0.5582	0.211851
A (mm)	0.318616	0.616264	0.851647	1	0.314999	0.960055	0.983989	-0.144872	-0.388131	-0.217643	-0.178989	0.191298	0.943871	0.898388	-0.342083	-0.344574	-0.49495	-0.68709	0.721543	0.533815	-0.451852	-0.5252	0.190452	-0.208746	-0.588397	-0.766798	-0.636048	0.304141	-0.912014	-0.736417	0.713672	0.855999	-0.460911	-0.232704	-0.353517	0.615197	0.498145	0.543434	0.603328	0.710369	0.779495	0.49569	0.492879	0.721857	0.277901	0.68171	-0.333443	0.548518	0.265591
P (mm)	0.239027	0.442504	0.765702	0.314999	1	0.0436082	0.345728	0.70129	0.21537	0.371056	0.473105	0.749454	0.0356476	-0.0159689	0.582666	0.363988	0.0625693	-0.336911	0.354231	-0.0939919	-0.0656847	0.0134857	0.293303	0.0866718	0.0687679	-0.152583	0.0687253	0.499054	-0.28462	-0.417974	0.140497	0.349926	0.210297	0.42199	0.378243	0.490901	0.521835	0.29151	0.508366	0.669418	0.631729	0.488973	0.417283	0.61966	0.470957	0.667886	-0.319492	0.33767	0.0576952
A/P	0.272917	0.51855	0.674707	0.960055	0.0436082	1	0.937155	-0.339646	-0.465089	-0.303823	-0.312394	0.00705578	0.978657	0.951579	-0.514971	-0.447266	-0.526166	-0.620182	0.646399	0.568278	-0.450951	-0.530481	0.114905	-0.237277	-0.632682	-0.746166	-0.670689	0.18339	-0.882506	-0.64025	0.693778	0.804595	-0.517409	-0.341107	-0.454494	0.518708	0.364796	0.477306	0.480789	0.554995	0.636451	0.378498	0.395711	0.57106	0.155288	0.517824	-0.2532	0.472842	0.262145
L1 (mm)	0.338499	0.587017	0.857766	0.983989	0.345728	0.937155	1	-0.0993299	-0.29378	-0.130796	-0.116205	0.303578	0.914376	0.898153	-0.252393	-0.230595	-0.335942	-0.717906	0.665181	0.418328	-0.364305	-0.40655	0.203985	-0.198678	-0.534427	-0.699432	-0.542947	0.319667	-0.932725	-0.666702	0.639892	0.880906	-0.346794	-0.16903	-0.246423	0.603343	0.467367	0.524856	0.621995	0.70754	0.775754	0.480103	0.471804	0.701675	0.254038	0.654169	-0.330751	0.542053	0.259498
L2 (mm)	0.0448366	0.0689845	0.289094	-0.144872	0.70129	-0.339646	-0.0993299	1	0.224636	0.476668	0.375078	0.645074	-0.359938	-0.49611	0.77764	0.415868	0.35148	-0.0635468	-0.176629	-0.355526	0.262395	0.361161	0.11692	0.167009	0.224487	0.205713	0.392197	0.260516	0.083862	0.0182437	-0.257239	-0.0651703	0.53585	0.488659	0.529665	0.23522	0.209641	-0.0296826	0.200268	0.269487	0.244168	0.269873	0.062837	0.166609	0.163121	0.175222	-0.142424	0.080905	-0.0507105
L3 (mm)	-0.05979	-0.161093	-0.144101	-0.388131	0.21537	-0.465089	-0.29378	0.224636	1	0.469068	0.341315	0.551481	-0.543966	-0.318426	0.787328	0.832001	0.63424	0.248837	-0.563729	-0.716892	0.620877	0.660006	0.0743217	0.165831	0.355033	0.609181	0.593604	0.0481101	0.322478	0.436738	-0.458832	-0.200274	0.760133	0.566288	0.669226	-0.239864	-0.0908848	-0.206994	-0.105055	-0.170791	-0.114193	-0.177258	-0.248919	-0.247775	-0.132166	-0.275948	0.0345468	-0.161424	-0.157797
L4 (mm)	0.12192	-0.0111086	0.0574118	-0.217643	0.371056	-0.303823	-0.130796	0.476668	0.469068	1	0.403136	0.695606	-0.41078	-0.269068	0.604233	0.775948	0.522051	0.225857	-0.280864	-0.712081	0.339152	0.707056	0.0738471	0.164678	0.345486	0.478604	0.608873	0.220242	0.0979299	0.359845	-0.497181	-0.112761	0.71847	0.655171	0.801328	0.116988	-0.0918122	-0.272314	-0.131465	0.0130987	-0.0782437	0.00422387	-0.112468	-0.0891183	-0.053944	-0.109798	-0.0327595	-0.0519599	-0.0793055
L5 (mm)	0.311153	0.110547	0.139962	-0.178989	0.473105	-0.312394	-0.116205	0.375078	0.341315	0.403136	1	0.522574	-0.353378	-0.207087	0.45753	0.423971	0.404169	0.161075	-0.0667916	-0.307641	-0.00643107	0.288848	0.214214	0.311029	0.393412	0.309939	0.410098	0.386136	0.21048	0.14674	-0.249663	0.0392651	0.381426	0.448456	0.447754	0.0391181	0.153132	-0.160214	0.122194	0.257684	0.0764558	0.140698	0.0481153	-0.0196835	0.293421	0.113235	0.0640722	-0.209515	-0.171783
L6 (mm)	0.276233	0.278304	0.543512	0.191298	0.749454	0.00705578	0.303578	0.645074	0.551481	0.695606	0.522574	1	-0.100603	0.0213817	0.763957	0.779404	0.492648	-0.153167	-0.0299085	-0.586537	0.314705	0.534563	0.246686	0.122686	0.183898	0.188868	0.414253	0.426499	-0.263203	0.00620772	-0.193231	0.307943	0.672696	0.636696	0.774365	0.330669	0.28119	0.04238	0.323926	0.435744	0.411575	0.264538	0.152996	0.294133	0.179577	0.284853	-0.201944	0.188252	0.00343368
L1/L6	0.221357	0.478878	0.659342	0.943871	0.0356476	0.978657	0.914376	-0.359938	-0.543966	-0.41078	-0.353378	-0.100603	1	0.925467	-0.578701	-0.567494	-0.5506	-0.69856	0.697395	0.678891	-0.501048	-0.641176	0.0891499	-0.281107	-0.654746	-0.809588	-0.742155	0.139503	-0.874667	-0.697096	0.741155	0.78436	-0.631348	-0.429887	-0.574677	0.491605	0.355968	0.525041	0.500364	0.541099	0.632644	0.384115	0.427312	0.599074	0.173194	0.551342	-0.252979	0.489656	0.281357
L1/L2	0.297887	0.480555	0.600015	0.898388	-0.0159689	0.951579	0.898153	-0.49611	-0.318426	-0.269068	-0.207087	0.0213817	0.925467	1	-0.519339	-0.341235	-0.401344	-0.576073	0.605649	0.480959	-0.417771	-0.453377	0.127742	-0.212721	-0.529991	-0.649586	-0.595908	0.181183	-0.822639	-0.543027	0.626939	0.803868	-0.465609	-0.310571	-0.399892	0.431119	0.296234	0.44587	0.43859	0.497693	0.553603	0.298752	0.359507	0.50193	0.153694	0.465601	-0.210916	0.399614	0.224419
L2+L3	-0.010208	-0.0602906	0.0899367	-0.342083	0.582666	-0.514971	-0.252393	0.77764	0.787328	0.604233	0.45753	0.763957	-0.578701	-0.519339	1	0.799929	0.631595	0.120343	-0.475472	-0.687482	0.566607	0.654344	0.121928	0.212662	0.371101	0.523199	0.631139	0.19587	0.261123	0.293326	-0.458795	-0.17045	0.829472	0.674546	0.766906	-0.00593481	0.0740016	-0.152333	0.0589285	0.060311	0.0808086	0.0563835	-0.120845	-0.0544499	0.0179343	-0.0671775	-0.0678224	-0.052962	-0.133895
L3+L4	0.0529652	-0.0964167	-0.0325111	-0.344574	0.363988	-0.447266	-0.230595	0.415868	0.832001	0.775948	0.423971	0.779404	-0.567494	-0.341235	0.799929	1	0.697726	0.31137	-0.438053	-0.917648	0.601103	0.834291	0.0967391	0.170078	0.463478	0.624238	0.71661	0.158385	0.224797	0.467198	-0.573455	-0.188623	0.87974	0.701775	0.940451	-0.100827	-0.0844335	-0.280301	-0.126273	-0.0945721	-0.12569	-0.146422	-0.175096	-0.179203	-0.0814451	-0.192654	0.0118871	-0.12521	-0.123936
A1 (¬∞)	-0.0633581	-0.39577	-0.300873	-0.49495	0.0625693	-0.526166	-0.335942	0.35148	0.63424	0.522051	0.404169	0.492648	-0.5506	-0.401344	0.631595	0.697726	1	0.120166	-0.581745	-0.780677	0.616081	0.801598	-0.00982845	0.124242	0.487402	0.62435	0.717074	-0.056568	0.294764	0.627702	-0.650716	-0.238453	0.764101	0.441705	0.674266	-0.309567	-0.329467	-0.300972	-0.155622	-0.302732	-0.310732	-0.251987	-0.297818	-0.383285	-0.237992	-0.40788	0.148291	-0.24443	-0.127636
A2 (¬∞)	-0.0352067	-0.315751	-0.65169	-0.68709	-0.336911	-0.620182	-0.717906	-0.0635468	0.248837	0.225857	0.161075	-0.153167	-0.69856	-0.576073	0.120343	0.31137	0.120166	1	-0.592613	-0.463102	0.261732	0.459732	-0.0407184	0.369133	0.496751	0.62423	0.496445	-0.113395	0.695849	0.613847	-0.520656	-0.678496	0.356574	0.195514	0.318265	-0.392009	-0.317754	-0.60281	-0.566735	-0.50762	-0.616069	-0.379953	-0.447488	-0.719687	-0.207321	-0.638506	0.377362	-0.592042	-0.27464
A3 (¬∞)	0.199994	0.482065	0.684602	0.721543	0.354231	0.646399	0.665181	-0.176629	-0.563729	-0.280864	-0.0667916	-0.0299085	0.697395	0.605649	-0.475472	-0.438053	-0.581745	-0.592613	1	0.579562	-0.658705	-0.665319	0.0779534	-0.288731	-0.419779	-0.785916	-0.661026	0.211608	-0.617037	-0.776899	0.647561	0.593873	-0.687622	-0.293496	-0.399385	0.4478	0.463417	0.548022	0.431379	0.593291	0.572155	0.336526	0.569481	0.747834	0.406983	0.770746	-0.305773	0.498391	0.260031
A4 (¬∞)	0.0350597	0.310557	0.309859	0.533815	-0.0939919	0.568278	0.418328	-0.355526	-0.716892	-0.712081	-0.307641	-0.586537	0.678891	0.480959	-0.687482	-0.917648	-0.780677	-0.463102	0.579562	1	-0.729698	-0.912618	-0.00814701	-0.167925	-0.519302	-0.711264	-0.786626	0.0264798	-0.376466	-0.66309	0.71025	0.37276	-0.892943	-0.606348	-0.914491	0.292705	0.271784	0.420365	0.297268	0.318724	0.356331	0.312494	0.360087	0.427934	0.254154	0.461046	-0.124077	0.273619	0.173517
A5 (¬∞)	-0.263608	-0.419767	-0.342492	-0.451852	-0.0656847	-0.450951	-0.364305	0.262395	0.620877	0.339152	-0.00643107	0.314705	-0.501048	-0.417771	0.566607	0.601103	0.616081	0.261732	-0.658705	-0.729698	1	0.527602	-0.0603092	-0.0468375	0.238552	0.506234	0.522587	-0.30311	0.305883	0.507757	-0.503061	-0.35148	0.706634	0.356561	0.595858	-0.468545	-0.207832	-0.317393	-0.169306	-0.398614	-0.311264	-0.308117	-0.345516	-0.389305	-0.374646	-0.478166	0.107005	-0.173316	-0.0838808
A6 (¬∞)	0.0324917	-0.282266	-0.348478	-0.5252	0.0134857	-0.530481	-0.40655	0.361161	0.660006	0.707056	0.288848	0.534563	-0.641176	-0.453377	0.654344	0.834291	0.801598	0.459732	-0.665319	-0.912618	0.527602	1	0.0184638	0.297138	0.536311	0.756571	0.811236	0.0540419	0.36727	0.724739	-0.72319	-0.348279	0.882983	0.571566	0.817416	-0.167622	-0.365099	-0.436169	-0.334816	-0.314202	-0.360589	-0.259188	-0.423536	-0.501713	-0.263047	-0.528284	0.152625	-0.331824	-0.218592
W7 (mm)	0.103008	0.298224	0.291038	0.190452	0.293303	0.114905	0.203985	0.11692	0.0743217	0.0738471	0.214214	0.246686	0.0891499	0.127742	0.121928	0.0967391	-0.00982845	-0.0407184	0.0779534	-0.00814701	-0.0603092	0.0184638	1	0.301899	0.175438	0.0398258	0.178725	0.279129	0.0917023	0.0246841	0.376932	0.325738	0.0696081	0.141686	0.0849419	0.175959	0.331917	0.00465267	0.304269	0.352427	0.252868	0.223042	0.118301	0.251743	0.241055	0.27114	-0.195259	0.125111	-0.0472488
W8 (mm)	0.326523	0.0982596	-0.0936034	-0.208746	0.0866718	-0.237277	-0.198678	0.167009	0.165831	0.164678	0.311029	0.122686	-0.281107	-0.212721	0.212662	0.170078	0.124242	0.369133	-0.288731	-0.167925	-0.0468375	0.297138	0.301899	1	0.503249	0.35952	0.435315	0.333917	0.294125	0.357051	-0.248944	-0.0397067	0.265656	0.119817	0.150835	0.176189	0.00149423	-0.171859	0.0859136	0.114342	-0.00994657	0.0444039	-0.219515	-0.264896	0.208061	-0.150903	0.0833662	-0.390183	-0.33918
W9 (mm)	0.117475	-0.173776	-0.360778	-0.588397	0.0687679	-0.632682	-0.534427	0.224487	0.355033	0.345486	0.393412	0.183898	-0.654746	-0.529991	0.371101	0.463478	0.487402	0.496751	-0.419779	-0.519302	0.238552	0.536311	0.175438	0.503249	1	0.697665	0.68112	0.268761	0.574362	0.589793	-0.558631	-0.336603	0.52172	0.368565	0.488189	-0.263819	-0.187538	-0.260085	-0.157853	-0.232624	-0.380713	-0.2299	-0.284971	-0.376451	0.106467	-0.273812	0.112186	-0.440639	-0.339337
W10 (mm)	-0.0230835	-0.323652	-0.603917	-0.766798	-0.152583	-0.746166	-0.699432	0.205713	0.609181	0.478604	0.309939	0.188868	-0.809588	-0.649586	0.523199	0.624238	0.62435	0.62423	-0.785916	-0.711264	0.506234	0.756571	0.0398258	0.35952	0.697665	1	0.878591	0.110805	0.685663	0.870508	-0.794017	-0.528603	0.761996	0.481389	0.610901	-0.38243	-0.414791	-0.535621	-0.492054	-0.504181	-0.569417	-0.375503	-0.508468	-0.650588	-0.149022	-0.600398	0.218501	-0.552941	-0.38155
W11 (mm)	0.0286449	-0.245036	-0.393095	-0.636048	0.0687253	-0.670689	-0.542947	0.392197	0.593604	0.608873	0.410098	0.414253	-0.742155	-0.595908	0.631139	0.71661	0.717074	0.496445	-0.661026	-0.786626	0.522587	0.811236	0.178725	0.435315	0.68112	0.878591	1	0.180604	0.559994	0.876049	-0.836576	-0.374738	0.806588	0.549326	0.730376	-0.264084	-0.28295	-0.494422	-0.36586	-0.30097	-0.393071	-0.267893	-0.444561	-0.47449	-0.0803998	-0.453952	0.0769452	-0.419795	-0.369478
W12 (mm)	0.624543	0.649286	0.481707	0.304141	0.499054	0.18339	0.319667	0.260516	0.0481101	0.220242	0.386136	0.426499	0.139503	0.181183	0.19587	0.158385	-0.056568	-0.113395	0.211608	0.0264798	-0.30311	0.0540419	0.279129	0.333917	0.268761	0.110805	0.180604	1	-0.243453	-0.0767257	-0.00241235	0.442606	0.13721	0.228101	0.160482	0.483885	0.188431	0.139621	0.327347	0.56639	0.490563	0.350757	0.154425	0.241459	0.524574	0.381731	-0.146644	-0.084656	-0.225817
W7/L1	-0.289716	-0.463828	-0.775243	-0.912014	-0.28462	-0.882506	-0.932725	0.083862	0.322478	0.0979299	0.21048	-0.263203	-0.874667	-0.822639	0.261123	0.224797	0.294764	0.695849	-0.617037	-0.376466	0.305883	0.36727	0.0917023	0.294125	0.574362	0.685663	0.559994	-0.243453	1	0.656076	-0.495015	-0.746469	0.328413	0.167729	0.221335	-0.565119	-0.344715	-0.473805	-0.520626	-0.592517	-0.708759	-0.416447	-0.443793	-0.59593	-0.160987	-0.551029	0.237607	-0.492835	-0.295606
W11/P	-0.0920468	-0.440224	-0.729884	-0.736417	-0.417974	-0.64025	-0.666702	0.0182437	0.436738	0.359845	0.14674	0.00620772	-0.697096	-0.543027	0.293326	0.467198	0.627702	0.613847	-0.776899	-0.66309	0.507757	0.724739	0.0246841	0.357051	0.589793	0.870508	0.876049	-0.0767257	0.656076	1	-0.827479	-0.515417	0.622833	0.288001	0.470356	-0.489469	-0.508334	-0.588913	-0.572068	-0.599814	-0.663984	-0.474104	-0.609169	-0.734176	-0.299604	-0.738139	0.227102	-0.550891	-0.368708
W7/W11	0.041241	0.410272	0.561239	0.713672	0.140497	0.693778	0.639892	-0.257239	-0.458832	-0.497181	-0.249663	-0.193231	0.741155	0.626939	-0.458795	-0.573455	-0.650716	-0.520656	0.647561	0.71025	-0.503061	-0.72319	0.376932	-0.248944	-0.558631	-0.794017	-0.836576	-0.00241235	-0.495015	-0.827479	1	0.547244	-0.676257	-0.399544	-0.603801	0.374125	0.469906	0.476853	0.539012	0.497545	0.541351	0.401208	0.488279	0.615017	0.18993	0.588188	-0.208833	0.508231	0.340055
H13 (mm)	0.437711	0.639763	0.773346	0.855999	0.349926	0.804595	0.880906	-0.0651703	-0.200274	-0.112761	0.0392651	0.307943	0.78436	0.803868	-0.17045	-0.188623	-0.238453	-0.678496	0.593873	0.37276	-0.35148	-0.348279	0.325738	-0.0397067	-0.336603	-0.528603	-0.374738	0.442606	-0.746469	-0.515417	0.547244	1	-0.254345	-0.111422	-0.204341	0.512678	0.503257	0.519149	0.643535	0.725966	0.736299	0.419791	0.386478	0.634547	0.409896	0.642919	-0.351114	0.382362	0.076483
H14 (mm)	0.0339702	-0.18194	-0.196225	-0.460911	0.210297	-0.517409	-0.346794	0.53585	0.760133	0.71847	0.381426	0.672696	-0.631348	-0.465609	0.829472	0.87974	0.764101	0.356574	-0.687622	-0.892943	0.706634	0.882983	0.0696081	0.265656	0.52172	0.761996	0.806588	0.13721	0.328413	0.622833	-0.676257	-0.254345	1	0.70931	0.889498	-0.12552	-0.220221	-0.336551	-0.160973	-0.193199	-0.196075	-0.159429	-0.351017	-0.370888	-0.15774	-0.390709	0.062017	-0.268309	-0.230877
H15 (5-14,mm)	0.0642965	0.0612323	0.0753327	-0.232704	0.42199	-0.341107	-0.16903	0.488659	0.566288	0.655171	0.448456	0.636696	-0.429887	-0.310571	0.674546	0.701775	0.441705	0.195514	-0.293496	-0.606348	0.356561	0.571566	0.141686	0.119817	0.368565	0.481389	0.549326	0.228101	0.167729	0.288001	-0.399544	-0.111422	0.70931	1	0.813191	-0.0117307	-0.00231155	-0.186108	-0.0762339	-0.00645733	0.0473535	-0.00750162	-0.0838144	-0.0612437	-0.0197735	-0.0714807	-0.036305	-0.0123434	-0.0628293
H15' (4-14)	0.0570344	-0.0859296	-0.0307006	-0.353517	0.378243	-0.454494	-0.246423	0.529665	0.669226	0.801328	0.447754	0.774365	-0.574677	-0.399892	0.766906	0.940451	0.674266	0.318265	-0.399385	-0.914491	0.595858	0.817416	0.0849419	0.150835	0.488189	0.610901	0.730376	0.160482	0.221335	0.470356	-0.603801	-0.204341	0.889498	0.813191	1	-0.102362	-0.0848046	-0.288282	-0.133772	-0.094719	-0.11535	-0.139511	-0.16024	-0.181097	-0.0440989	-0.174774	0.0226979	-0.14371	-0.129878
M16 (mm)	0.404973	0.530739	0.688006	0.615197	0.490901	0.518708	0.603343	0.23522	-0.239864	0.116988	0.0391181	0.330669	0.491605	0.431119	-0.00593481	-0.100827	-0.309567	-0.392009	0.4478	0.292705	-0.468545	-0.167622	0.175959	0.176189	-0.263819	-0.38243	-0.264084	0.483885	-0.565119	-0.489469	0.374125	0.512678	-0.12552	-0.0117307	-0.102362	1	0.150569	0.412179	0.460644	0.67713	0.655594	0.614143	0.318053	0.541678	0.263624	0.513107	-0.305903	0.39215	0.131377
M17 (mm)	0.113007	0.437658	0.625762	0.498145	0.521835	0.364796	0.467367	0.209641	-0.0908848	-0.0918122	0.153132	0.28119	0.355968	0.296234	0.0740016	-0.0844335	-0.329467	-0.317754	0.463417	0.271784	-0.207832	-0.365099	0.331917	0.00149423	-0.187538	-0.414791	-0.28295	0.188431	-0.344715	-0.508334	0.469906	0.503257	-0.220221	-0.00231155	-0.0848046	0.150569	1	0.056694	0.409124	0.549212	0.512228	0.32319	0.367109	0.572057	0.350547	0.57937	-0.303678	0.361819	0.100305
M18 (mm)	0.191113	0.352338	0.529262	0.543434	0.29151	0.477306	0.524856	-0.0296826	-0.206994	-0.272314	-0.160214	0.04238	0.525041	0.44587	-0.152333	-0.280301	-0.300972	-0.60281	0.548022	0.420365	-0.317393	-0.436169	0.00465267	-0.171859	-0.260085	-0.535621	-0.494422	0.139621	-0.473805	-0.588913	0.476853	0.519149	-0.336551	-0.186108	-0.288282	0.412179	0.056694	1	0.509176	0.421438	0.532328	0.32521	0.309708	0.566013	0.344491	0.553235	-0.346025	0.36287	0.0635366
J19 (mm)	0.405218	0.517819	0.689606	0.603328	0.508366	0.480789	0.621995	0.200268	-0.105055	-0.131465	0.122194	0.323926	0.500364	0.43859	0.0589285	-0.126273	-0.155622	-0.566735	0.431379	0.297268	-0.169306	-0.334816	0.304269	0.0859136	-0.157853	-0.492054	-0.36586	0.327347	-0.520626	-0.572068	0.539012	0.643535	-0.160973	-0.0762339	-0.133772	0.460644	0.409124	0.509176	1	0.72391	0.667167	0.459682	0.340823	0.606675	0.415196	0.612915	-0.346907	0.335693	0.0323582
J20 (mm)	0.493052	0.68369	0.851086	0.710369	0.669418	0.554995	0.70754	0.269487	-0.170791	0.0130987	0.257684	0.435744	0.541099	0.497693	0.060311	-0.0945721	-0.302732	-0.50762	0.593291	0.318724	-0.398614	-0.314202	0.352427	0.114342	-0.232624	-0.504181	-0.30097	0.56639	-0.592517	-0.599814	0.497545	0.725966	-0.193199	-0.00645733	-0.094719	0.67713	0.549212	0.421438	0.72391	1	0.823615	0.723944	0.364972	0.67429	0.511281	0.694444	-0.391041	0.360724	-0.0102769
J21 (mm)	0.317508	0.625297	0.877119	0.779495	0.631729	0.636451	0.775754	0.244168	-0.114193	-0.0782437	0.0764558	0.411575	0.632644	0.553603	0.0808086	-0.12569	-0.310732	-0.616069	0.572155	0.356331	-0.311264	-0.360589	0.252868	-0.00994657	-0.380713	-0.569417	-0.393071	0.490563	-0.708759	-0.663984	0.541351	0.736299	-0.196075	0.0473535	-0.11535	0.655594	0.512228	0.532328	0.667167	0.823615	1	0.61017	0.45793	0.665919	0.434512	0.695026	-0.306481	0.407984	0.132878
J22 (mm)	0.314675	0.416581	0.605952	0.49569	0.488973	0.378498	0.480103	0.269873	-0.177258	0.00422387	0.140698	0.264538	0.384115	0.298752	0.0563835	-0.146422	-0.251987	-0.379953	0.336526	0.312494	-0.308117	-0.259188	0.223042	0.0444039	-0.2299	-0.375503	-0.267893	0.350757	-0.416447	-0.474104	0.401208	0.419791	-0.159429	-0.00750162	-0.139511	0.614143	0.32319	0.32521	0.459682	0.723944	0.61017	1	0.175463	0.449517	0.239608	0.401743	-0.321382	0.304283	0.00663144
B1 (mm)	-0.156997	0.267401	0.564457	0.492879	0.417283	0.395711	0.471804	0.062837	-0.248919	-0.112468	0.0481153	0.152996	0.427312	0.359507	-0.120845	-0.175096	-0.297818	-0.447488	0.569481	0.360087	-0.345516	-0.423536	0.118301	-0.219515	-0.284971	-0.508468	-0.444561	0.154425	-0.443793	-0.609169	0.488279	0.386478	-0.351017	-0.0838144	-0.16024	0.318053	0.367109	0.309708	0.340823	0.364972	0.45793	0.175463	1	0.553118	0.246553	0.757347	0.29959	0.398689	0.738627
B2 (mm)	0.152799	0.522191	0.831393	0.721857	0.61966	0.57106	0.701675	0.166609	-0.247775	-0.0891183	-0.0196835	0.294133	0.599074	0.50193	-0.0544499	-0.179203	-0.383285	-0.719687	0.747834	0.427934	-0.389305	-0.501713	0.251743	-0.264896	-0.376451	-0.650588	-0.47449	0.241459	-0.59593	-0.734176	0.615017	0.634547	-0.370888	-0.0612437	-0.181097	0.541678	0.572057	0.566013	0.606675	0.67429	0.665919	0.449517	0.553118	1	0.34244	0.882456	-0.618349	0.790268	0.282306
B3 (mm)	0.3427	0.497085	0.448407	0.277901	0.470957	0.155288	0.254038	0.163121	-0.132166	-0.053944	0.293421	0.179577	0.173194	0.153694	0.0179343	-0.0814451	-0.237992	-0.207321	0.406983	0.254154	-0.374646	-0.263047	0.241055	0.208061	0.106467	-0.149022	-0.0803998	0.524574	-0.160987	-0.299604	0.18993	0.409896	-0.15774	-0.0197735	-0.0440989	0.263624	0.350547	0.344491	0.415196	0.511281	0.434512	0.239608	0.246553	0.34244	1	0.64463	-0.16956	-0.293953	-0.465108
B (mm)	0.154321	0.569232	0.830817	0.68171	0.667886	0.517824	0.654169	0.175222	-0.275948	-0.109798	0.113235	0.284853	0.551342	0.465601	-0.0671775	-0.192654	-0.40788	-0.638506	0.770746	0.461046	-0.478166	-0.528284	0.27114	-0.150903	-0.273812	-0.600398	-0.453952	0.381731	-0.551029	-0.738139	0.588188	0.642919	-0.390709	-0.0714807	-0.174774	0.513107	0.57937	0.553235	0.612915	0.694444	0.695026	0.401743	0.757347	0.882456	0.64463	1	-0.300649	0.47769	0.252671
B1/B2	-0.300138	-0.321909	-0.402406	-0.333443	-0.319492	-0.2532	-0.330751	-0.142424	0.0345468	-0.0327595	0.0640722	-0.201944	-0.252979	-0.210916	-0.0678224	0.0118871	0.148291	0.377362	-0.305773	-0.124077	0.107005	0.152625	-0.195259	0.0833662	0.112186	0.218501	0.0769452	-0.146644	0.237607	0.227102	-0.208833	-0.351114	0.062017	-0.036305	0.0226979	-0.305903	-0.303678	-0.346025	-0.346907	-0.391041	-0.306481	-0.321382	0.29959	-0.618349	-0.16956	-0.300649	1	-0.520646	0.370036
B2/B3	-0.0636485	0.219341	0.5582	0.548518	0.33767	0.472842	0.542053	0.080905	-0.161424	-0.0519599	-0.209515	0.188252	0.489656	0.399614	-0.052962	-0.12521	-0.24443	-0.592042	0.498391	0.273619	-0.173316	-0.331824	0.125111	-0.390183	-0.440639	-0.552941	-0.419795	-0.084656	-0.492835	-0.550891	0.508231	0.382362	-0.268309	-0.0123434	-0.14371	0.39215	0.361819	0.36287	0.335693	0.360724	0.407984	0.304283	0.398689	0.790268	-0.293953	0.47769	-0.520646	1	0.588322
B1/B3	-0.374493	-0.0909441	0.211851	0.265591	0.0576952	0.262145	0.259498	-0.0507105	-0.157797	-0.0793055	-0.171783	0.00343368	0.281357	0.224419	-0.133895	-0.123936	-0.127636	-0.27464	0.260031	0.173517	-0.0838808	-0.218592	-0.0472488	-0.33918	-0.339337	-0.38155	-0.369478	-0.225817	-0.295606	-0.368708	0.340055	0.076483	-0.230877	-0.0628293	-0.129878	0.131377	0.100305	0.0635366	0.0323582	-0.0102769	0.132878	0.00663144	0.738627	0.282306	-0.465108	0.252671	0.370036	0.588322	1
